# Supplementary material for: Metabolic pathways of Alternative Lengthening of Telomeres in pan-carcinoma
Source: PLoS One. 2025 Feb 21;20(2):e0314012. doi: 10.1371/journal.pone.0314012 (PMC11845024; doi:10.1371/journal.pone.0314012)
Supplement: S1 File — Each table is numbered and labeled within the document. (XLSX) [file pone.0314012.s001.xlsx]

## Sheet: S1 Table
S1 Table. Summary of soft tissue cancer types and genomic data sources
Cancer type	Reference	Sample number	Genome
Adult Soft Tissue Sarcomas	(TCGA, PMID: 29100075)	206	GRCh37
Pheochromocytoma and Paraganglioma	(TCGA, PMID: 29100075)	178	GRCh37
Pheochromocytoma and Paraganglioma	(TCGA, PanCancer Atlas)	178	GRCh37
Sarcoma	(MSK, PMID: 35705560)	2138	GRCh37
Sarcoma	(MSKCC/PMID: 20601955)	207	GRCh37
Sarcoma	(TCGA, Firehose Legacy)	265	GRCh37
Sarcoma	(TCGA, PanCancer Atlas)	255	GRCh37
Soft Tissue Cancer	(TCGA, GDC)	264	GRCh38
Soft Tissue and Bone Sarcoma	(MSK, PMID: 35705558)	7494	GRCh37
The Angiosarcoma Project	(Provisional, July 2020)	83	GRCh37
The Angiosarcoma Project - Count Me In	(PMID: 32042194)	48	GRCh37
Gastrointestinal Stromal Tumor	(MSK, PMID: 36593350)	499	GRCh37
Gastrointestinal Stromal Tumors	(MSK, PMID: 37477937)	469	GRCh37
Pediatric Rhabdomyosarcomas	(MSK, PMID: 37315267)	24	GRCh37
Rhabdomyosarcoma	(NIH, PMID: 24436047)	43	GRCh37
Rhabdomyosarcomas	(MSK, PMID: 37730754)	42	GRCh37
Myoepithelial Carcinomas of Soft Tissue	(WCM, PMID: 36577525)	12	GRCh37

## Sheet: S2 Table
S2 Table. ALT-related metabolites.
HMDB ID	Common Name	CAS Registry Number	Origin	Associated diseases and disorders	DrugBank ID	KEGG Compound ID	PubChem Compound
HMDB0000538	Adenosine triphosphate	56-65-5	Natural	Rachialgia Subarachnoid hemorrhage Epilepsy Cerebral Stroke Neuroinfection	DB00171	C00002	5957
HMDB0001429	Phosphate	14265-44-2	Natural	Hemodialysis Hypophosphatemia Bartter Syndrome, Type 4A, Neonatal, with Sensorineural Deafness Fanconi syndrome Hyperphosphatasia Hypoparathyroidism-retardation-dysmorphism syndrome Hypophosphatasia Oculocerebrorenal syndrome Colorectal cancer Supragingival Plaque	DB09394	C00009	1004
HMDB0002111	Water	7732-18-5	Natural	None	DB09145	C00001	962
HMDB0001341	ADP	58-64-0	Natural	Rachialgia Subarachnoid hemorrhage Epilepsy Stroke Neuroinfection Eosinophilic esophagitis	Not Available	C00008	6022
HMDB0001333	Manganese	7439-96-5	Natural	Multiple sclerosis Parkinson's disease Hypermanganesemia with dystonia 1 Hypermanganesemia with dystonia 2 Alzheimer's disease Amyotrophic lateral sclerosis	DB06757	C19610	27854
HMDB0000902	NAD	53-84-9	Natural	Pellagra Nicotinamide Adenine Dinucleotide Deficiency.	DB14128	C00003	5892
HMDB0001406	Niacinamide	98-92-0	Natural	Uremia Crohn's disease Ulcerative colitis Diverticular disease Colorectal cancer	DB02701	C00153	936
HMDB0001487	NADH	58-68-4	Natural	Nicotinamide Adenine Dinucleotide Deficiency	DB00157	C00004	439153
HMDB0005006	Atorvastatin	134523-00-5	Unnatural	Sepsis Colorectal Cancer	DB01076	C06834	60823
HMDB0000058	Cyclic AMP	60-92-4	Natural	Headache Idiopathic polineuritis Hypoxic-ischemic encephalopathy Meningitis Crohn's disease Ulcerative colitis Chronic renal failure	DB02527	C00575	6076
HMDB0001206	Acetyl-CoA	72-89-9	Natural	None	Not Available	C00024	444493
HMDB0001423	Coenzyme A	85-61-0	Natural	None	DB01992	C00010	87642
HMDB0258952	TGF-beta	Not available	Unnatural	None	Not available	Not available	Not available
HMDB0000464	Calcium	7440-70-2	Natural	Alzheimer's disease Multiple sclerosis Parkinson's disease Primary hypomagnesemia Bartter Syndrome, Type 1,Antenatal Cerebrotendinous xantomatosis Bartter Syndrome, Type 3 Hyperphosphatasia Mitochondrial trifunctional protein deficiency Digeorge Syndrome Hypomagnesemia 1, intestinal Hypoparathyroidism-retardation-dysmorphism syndrome Oculocerebrorenal syndrome Bartter Syndrome, Type 4A, Neonatal,…	Not Available	C00076	271
HMDB0000045	Adenosine monophosphate	61-19-8	Natural	Crohn's disease Ulcerative colitis Metastatic melanoma Colorectal cancer Alzheimer's disease Frontotemporal lobe dementia Lewy body disease Attachment loss Missing teeth Periodontal Probing Depth	DB00131	C00020	6083
HMDB0000250	Pyrophosphate	14000-31-8	Natural	None	DB04160	C00013	1023
HMDB0000547	Magnesium	7439-95-4	Natural	Alzheimer's disease Multiple sclerosis Parkinson's disease Primary Hypomagnesemia Bartter Syndrome, Type 4A, Neonatal, with Sensorineural Deafness Bartter Syndrome, Type 1, Antenatal Bartter Syndrome, Type 2, Antenatal Bartter Syndrome, Type 3 Bartter Syndrome, Type 4B, Neonatal, With Sensorineural Deafness Gitelman síndrome Hypomagnesemia 1, intestinal Seizures, sensorineural deafness, ataxia, m…	DB01378	C00305	888
HMDB0001185	S-Adenosylmethionine	485-80-3	Natural	Neurodegenerative diseases Adenosine kinase deficiency Diabetes mellitus type 2	Not Available	C00019	34756
HMDB0000939	S-Adenosylhomocysteine	979-92-0	Natural	Parkinson's Disease Neurodegenerative diseases Alzheimer's disease Adenosine kinase deficiency Eosinophilic esophagitis	DB01752	C00021	439155
HMDB0002894	5-Methylcytosine	554-01-8	Natural	None	Not Available	C02376	65040
HMDB0003178	Heme	14875-96-8	Natural	Colorectal Cancer	Not Available	C00032	Not Available
HMDB0015384	Dasatinib	302962-49-8	Unnatural	None	DB01254	Not Available	3062316
HMDB0000691	Malonic acid	141-82-2	Natural	Early preeclampsia Pregnancy Malonyl-Coa decarboxylase deficiency Colorectal Cancer Eosinophilic esophagitis Combined malonic and methylmalonic aciduria	DB02175	C04025	867
HMDB0002329	Oxalic acid	144-62-7	Natural	Hemodialysis Uremia Primary hyperoxaluria I Fumarase deficiency Glycolic aciduria	DB03902	C00209	971
HMDB0000094	Citric acid	77-92-9	Natural	Hyperoxalemia Pancreatic cancer Schizophrenia Early preeclampsia Pregnancy Late-onset preeclampsia Canavan Disease 2-Ketoglutarate dehydrogenase complex deficiency Irritable Bowel Syndrome Crohn's disease Ulcerative colitis Alzheimer's disease Frontotemporal dementia Lewy body disease Paraquat poisoning Lung cancer Rhabdomyolysis Diabetes Mellitus Type 1 Argininosuccinic aciduria Propionic acidem…	DB04272	C00158	311
HMDB0251846	Epidermal growth factor	Not available	Natural	None	Not Available	Not Available	155886638
HMDB0059656	O-acetyl-ADP-ribose	Not available	Natural	None	Not Available	Not Available	3266378
HMDB0251395	Dimethylarginine	Not available	Unnatural	None	Not Available	Not Available	17801140
HMDB0000998	dCTP	2056-98-6	Natural	None	DB03258	C00458	65091
HMDB0001342	Thymidine 5'-triphosphate	365-08-2	Natural	None	DB02452	C00459	64968
HMDB0001440	dGTP	2564-35-4	Natural	None	DB02181	C00286	65103
HMDB0001532	Deoxyadenosine triphosphate	1927-31-7	Natural	Adenosine deaminase eficiency	DB03222	C00131	15993
HMDB0258164	Schiff base	Not available	Unnatural	None
HMDB0250638	Cyclobutane	Not available	Unnatural	None	Not Available	Not Available	Not Available
HMDB0014387	Cladribine	4291-63-8	Unnatural	None	DB00242	Not Available	20279
HMDB0014435	Bleomycin	11056-06-7	Unnatural	None	DB00290	C06854	5360373
HMDB0015063	Azacitidine	320-67-2	Unnatural	None	DB00928	C11262	9444
HMDB0015169	Procainamide	51-06-9	Unnatural	None	DB01035	C07401	4913
HMDB0015231	Flucytosine	2022-85-7	Unnatural	None	DB01099	Not Available	3366
HMDB0015391	Decitabine	2353-33-5	Unnatural	None	DB01262	Not Available	451668
HMDB0000217	NADP	53-59-8	Natural	Pellagra	DB03461	C00006	5885
HMDB0256910	Phosphatidylinositol 3,4,5-trisphosphate	Not available	Natural	Not available	Not available	Not available	Not available

## Sheet: S3 Table
S3 Table. Protein and metabolite degree of interactions. Degree of interactions between the 42 metabolites and 39 ALT-related proteins.
ALT-related protein	Metabolite (HMDB ID)	Metabolite (name)
CREBBP	HMDB0000058	Cyclic AMP
CREBBP	HMDB0001206	Acetyl-CoA
CREBBP	HMDB0001423	Coenzyme A
CREBBP	HMDB0258952	TGF-beta
DNMT3A	HMDB0001185	S-Adenosylmethionine
DNMT3A	HMDB0000939	S-Adenosylhomocysteine
DNMT3A	HMDB0002894	5-Methylcytosine
UBE2D3	HMDB0000045	Adenosine monophosphate
UBE2D3	HMDB0000250	Pyrophosphate
UBE2D3	HMDB0000538	Adenosine triphosphate
UBE2D3	HMDB0001429	Phosphate
LIG1	HMDB0000045	Adenosine monophosphate
LIG1	HMDB0000250	Pyrophosphate
LIG1	HMDB0000538	Adenosine triphosphate
LIG1	HMDB0001429	Phosphate
LIG1	HMDB0014435	Bleomycin
PARP1	HMDB0000902	NAD
PARP1	HMDB0001406	Niacinamide
PARP1	HMDB0001487	NADH
PARP2	HMDB0000902	NAD
PARP2	HMDB0001406	Niacinamide
PARP2	HMDB0001487	NADH
NADK	HMDB0000902	NAD
NADK	HMDB0000217	NADP
NADK	HMDB0000538	Adenosine triphosphate
NADK	HMDB0001341	ADP
NADK	HMDB0001487	NADH
POLH	HMDB0000547	Magnesium
POLH	HMDB0001333	Manganese
POLH	HMDB0000250	Pyrophosphate
POLH	HMDB0000998	dCTP
POLH	HMDB0001342	Thymidine 5'-triphosphate
POLH	HMDB0001440	dGTP
POLH	HMDB0001532	Deoxyadenosine triphosphate
POLH	HMDB0001429	Phosphate
POLH	HMDB0258164	Schiff base
POLE	HMDB0000250	Pyrophosphate
POLE	HMDB0000998	dCTP
POLE	HMDB0001342	Thymidine 5'-triphosphate
POLE	HMDB0001440	dGTP
POLE	HMDB0001532	Deoxyadenosine triphosphate
POLE	HMDB0001429	Phosphate
POLE	HMDB0014387	Cladribine
SRC	HMDB0000538	Adenosine triphosphate
SRC	HMDB0001341	ADP
SRC	HMDB0015384	Dasatinib
SRC	HMDB0000691	Malonic acid
SRC	HMDB0002329	Oxalic acid
SRC	HMDB0000094	Citric acid
SRC	HMDB0251846	Epidermal growth factor
ATM	HMDB0000538	Adenosine triphosphate
ATM	HMDB0001341	ADP
ATR	HMDB0001333	Manganese
ATR	HMDB0000538	Adenosine triphosphate
ATR	HMDB0001341	ADP
PRKDC	HMDB0000538	Adenosine triphosphate
PRKDC	HMDB0001341	ADP
RYK	HMDB0000538	Adenosine triphosphate
RYK	HMDB0001341	ADP
CTBP1	HMDB0000902	NAD
DNMT3B	HMDB0001185	S-Adenosylmethionine
DNMT3B	HMDB0000939	S-Adenosylhomocysteine
DNMT3B	HMDB0002894	5-Methylcytosine
HRG	HMDB0003178	Heme
DNMT1	HMDB0015063	Azacitidine
DNMT1	HMDB0015169	Procainamide
DNMT1	HMDB0015231	Flucytosine
DNMT1	HMDB0015391	Decitabine
DNMT1	HMDB0001185	S-Adenosylmethionine
DNMT1	HMDB0000939	S-Adenosylhomocysteine
ERCC2	HMDB0000547	Magnesium
ERCC2	HMDB0000538	Adenosine triphosphate
ERCC2	HMDB0002111	Water
ERCC2	HMDB0001341	ADP
ERCC2	HMDB0001429	Phosphate
RECQL	HMDB0000547	Magnesium
RECQL	HMDB0000538	Adenosine triphosphate
RECQL	HMDB0002111	Water
RECQL	HMDB0001341	ADP
RECQL	HMDB0001429	Phosphate
WRN	HMDB0000547	Magnesium
WRN	HMDB0000538	Adenosine triphosphate
WRN	HMDB0002111	Water
WRN	HMDB0001341	ADP
WRN	HMDB0001429	Phosphate
SMG6	HMDB0001333	Manganese
SIRT2	HMDB0000902	NAD
SIRT2	HMDB0001406	Niacinamide
SIRT2	HMDB0059656	O-acetyl-ADP-ribose
CTDP1	HMDB0001429	Phosphate
CTDP1	HMDB0000464	Calcium
CTDP1	HMDB0002111	Water
CARM1	HMDB0001185	S-Adenosylmethionine
CARM1	HMDB0000939	S-Adenosylhomocysteine
CARM1	HMDB0251395	Dimethylarginine
UBR5	HMDB0000045	Adenosine monophosphate
UBR5	HMDB0000250	Pyrophosphate
UBR5	HMDB0000538	Adenosine triphosphate
UBR5	HMDB0001429	Phosphate
RNF8	HMDB0000045	Adenosine monophosphate
RNF8	HMDB0000250	Pyrophosphate
RNF8	HMDB0000538	Adenosine triphosphate
RNF8	HMDB0001429	Phosphate
MCM7	HMDB0005006	Atorvastatin
MCM7	HMDB0000538	Adenosine triphosphate
MCM7	HMDB0002111	Water
MCM7	HMDB0001341	ADP
MCM7	HMDB0001429	Phosphate
PRMT2	HMDB0001185	S-Adenosylmethionine
PRMT2	HMDB0000939	S-Adenosylhomocysteine
POLD2	HMDB0000250	Pyrophosphate
POLD2	HMDB0001532	Deoxyadenosine triphosphate
POLD2	HMDB0001440	dGTP
POLD2	HMDB0000998	dCTP
POLD2	HMDB0001342	Thymidine 5'-triphosphate
ERCC3	HMDB0000538	Adenosine triphosphate
ERCC3	HMDB0002111	Water
ERCC3	HMDB0001341	ADP
ERCC3	HMDB0001429	Phosphate
MCM2	HMDB0000538	Adenosine triphosphate
MCM2	HMDB0002111	Water
MCM2	HMDB0001341	ADP
MCM2	HMDB0001429	Phosphate
MCM3	HMDB0000538	Adenosine triphosphate
MCM3	HMDB0002111	Water
MCM3	HMDB0001341	ADP
MCM3	HMDB0001429	Phosphate
MCM4	HMDB0000538	Adenosine triphosphate
MCM4	HMDB0002111	Water
MCM4	HMDB0001341	ADP
MCM4	HMDB0001429	Phosphate
RECQL4	HMDB0000538	Adenosine triphosphate
RECQL4	HMDB0002111	Water
RECQL4	HMDB0001341	ADP
RECQL4	HMDB0001429	Phosphate
RECQL5	HMDB0000538	Adenosine triphosphate
RECQL5	HMDB0002111	Water
RECQL5	HMDB0001341	ADP
RECQL5	HMDB0001429	Phosphate
RTEL1	HMDB0000538	Adenosine triphosphate
RTEL1	HMDB0002111	Water
RTEL1	HMDB0001341	ADP
RTEL1	HMDB0001429	Phosphate
RAD23B	HMDB0250638	Cyclobutane
POLH	HMDB0250638	Cyclobutane
POLH	HMDB0258164	Schiff base
THOC5	HMDB0256910	Phosphatidylinositol 3,4,5-trisphosphate
POLH	HMDB0258164	Schiff base

## Sheet: S4 Table
S4 Table. Metabolic pathways of natural ALT-related metabolites in pan-cancer.
Database	Metabolite set	Total	Hits	Expect	P value	Holm P	FDR
SMPDB	Nicotinate and Nicotinamide Metabolism	37	13	0.903	6.99e-14	6.85e-12	4.34e-12
SMPDB	Transfer of Acetyl Groups into Mitochondria	22	11	0.537	8.86e-14	8.6e-12	4.34e-12
SMPDB	Histidine Metabolism	43	13	1.05	6.71e-13	6.44e-11	1.96e-11
SMPDB	Ethanol Degradation	19	10	0.464	7.99e-13	7.59e-11	1.96e-11
SMPDB	Pyruvate Metabolism	48	13	1.17	3.34e-12	3.14e-10	5.62e-11
SMPDB	Purine Metabolism	74	15	1.81	3.44e-12	3.2e-10	5.62e-11
SMPDB	Arginine and Proline Metabolism	53	13	1.29	1.38e-11	1.27e-09	1.75e-10
SMPDB	Citric Acid Cycle	32	11	0.781	1.42e-11	1.3e-09	1.75e-10
SMPDB	Phytanic Acid Peroxisomal Oxidation	26	10	0.635	4.18e-11	3.76e-09	4.55e-10
SMPDB	Butyrate Metabolism	19	9	0.464	4.97e-11	4.42e-09	4.87e-10
SMPDB	Glycine and Serine Metabolism	59	13	1.44	6.18e-11	5.44e-09	5.51e-10
SMPDB	Glutamate Metabolism	49	12	1.2	1.18e-10	1.03e-08	9.62e-10
SMPDB	Urea Cycle	29	10	0.708	1.51e-10	1.3e-08	1.07e-09
SMPDB	Betaine Metabolism	21	9	0.513	1.53e-10	1.3e-08	1.07e-09
SMPDB	Warburg Effect	58	12	1.42	1.02e-09	8.56e-08	6.66e-09
SMPDB	Mitochondrial Beta-Oxidation of Medium Chain Saturated Fatty Acids	27	9	0.659	2.24e-09	1.86e-07	1.37e-08
SMPDB	Mitochondrial Beta-Oxidation of Long Chain Saturated Fatty Acids	28	9	0.684	3.26e-09	2.67e-07	1.88e-08
SMPDB	Riboflavin Metabolism	20	8	0.488	3.9e-09	3.16e-07	2.01e-08
SMPDB	Lactose Synthesis	20	8	0.488	3.9e-09	3.16e-07	2.01e-08
SMPDB	Folate Metabolism	29	9	0.708	4.66e-09	3.68e-07	2.28e-08
SMPDB	De Novo Triacylglycerol Biosynthesis	9	6	0.22	8.98e-09	7.01e-07	3.95e-08
SMPDB	Starch and Sucrose Metabolism	31	9	0.757	9.11e-09	7.01e-07	3.95e-08
SMPDB	Propanoate Metabolism	42	10	1.03	9.28e-09	7.05e-07	3.95e-08
SMPDB	Methionine Metabolism	43	10	1.05	1.19e-08	8.94e-07	4.71e-08
SMPDB	Ammonia Recycling	32	9	0.781	1.25e-08	9.24e-07	4.71e-08
SMPDB	Fructose and Mannose Degradation	32	9	0.781	1.25e-08	9.24e-07	4.71e-08
SMPDB	Inositol Metabolism	33	9	0.806	1.69e-08	1.22e-06	6.14e-08
SMPDB	Estrone Metabolism	24	8	0.586	2.14e-08	1.52e-06	7.5e-08
SMPDB	Tryptophan Metabolism	60	11	1.46	2.62e-08	1.83e-06	8.86e-08
SMPDB	Glycerolipid Metabolism	25	8	0.61	3.1e-08	2.14e-06	1.01e-07
SMPDB	Phosphatidylinositol Phosphate Metabolism	17	7	0.415	3.48e-08	2.37e-06	1.1e-07
SMPDB	Steroid Biosynthesis	48	10	1.17	3.79e-08	2.54e-06	1.16e-07
SMPDB	Cardiolipin Biosynthesis	11	6	0.269	4.78e-08	3.16e-06	1.42e-07
SMPDB	Mitochondrial Beta-Oxidation of Short Chain Saturated Fatty Acids	27	8	0.659	6.18e-08	4.02e-06	1.78e-07
SMPDB	Mitochondrial Electron Transport Chain	19	7	0.464	8.75e-08	5.6e-06	2.45e-07
SMPDB	Nucleotide Sugars Metabolism	20	7	0.488	1.32e-07	8.35e-06	3.61e-07
SMPDB	Pantothenate and CoA Biosynthesis	21	7	0.513	1.96e-07	1.21e-05	5.18e-07
SMPDB	Fatty acid Metabolism	43	9	1.05	2.14e-07	1.3e-05	5.52e-07
SMPDB	Sulfate/Sulfite Metabolism	22	7	0.537	2.82e-07	1.69e-05	7.1e-07
SMPDB	Pyrimidine Metabolism	59	10	1.44	3.12e-07	1.84e-05	7.65e-07
SMPDB	Amino Sugar Metabolism	33	8	0.806	3.53e-07	2.05e-05	8.43e-07
SMPDB	Gluconeogenesis	35	8	0.854	5.8e-07	3.31e-05	1.35e-06
SMPDB	Thiamine Metabolism	9	5	0.22	6.74e-07	3.78e-05	1.5e-06
SMPDB	Phenylacetate Metabolism	9	5	0.22	6.74e-07	3.78e-05	1.5e-06
SMPDB	Glycolysis	25	7	0.61	7.59e-07	4.1e-05	1.65e-06
SMPDB	Cysteine Metabolism	26	7	0.635	1.02e-06	5.42e-05	2.13e-06
SMPDB	Plasmalogen Synthesis	26	7	0.635	1.02e-06	5.42e-05	2.13e-06
SMPDB	Galactose Metabolism	38	8	0.928	1.15e-06	5.87e-05	2.33e-06
SMPDB	Alanine Metabolism	17	6	0.415	1.16e-06	5.87e-05	2.33e-06
SMPDB	Spermidine and Spermine Biosynthesis	18	6	0.439	1.72e-06	8.41e-05	3.36e-06
SMPDB	Pentose Phosphate Pathway	29	7	0.708	2.31e-06	0.000111	4.45e-06
SMPDB	Ketone Body Metabolism	13	5	0.317	6.45e-06	0.000303	1.22e-05
SMPDB	Beta-Alanine Metabolism	34	7	0.83	7.37e-06	0.000339	1.36e-05
SMPDB	Bile Acid Biosynthesis	65	9	1.59	8.76e-06	0.000394	1.59e-05
SMPDB	Aspartate Metabolism	35	7	0.854	9.07e-06	0.000399	1.62e-05
SMPDB	Phosphatidylcholine Biosynthesis	14	5	0.342	9.87e-06	0.000424	1.73e-05
SMPDB	Caffeine Metabolism	24	6	0.586	1.13e-05	0.000474	1.94e-05
SMPDB	Retinol Metabolism	37	7	0.903	1.34e-05	0.000551	2.27e-05
SMPDB	Oxidation of Branched Chain Fatty Acids	26	6	0.635	1.87e-05	0.000747	3.05e-05
SMPDB	Inositol Phosphate Metabolism	26	6	0.635	1.87e-05	0.000747	3.05e-05
SMPDB	Sphingolipid Metabolism	40	7	0.977	2.32e-05	0.000882	3.73e-05
SMPDB	Beta Oxidation of Very Long Chain Fatty Acids	17	5	0.415	2.9e-05	0.00107	4.53e-05
SMPDB	Phenylalanine and Tyrosine Metabolism	28	6	0.684	2.96e-05	0.00107	4.53e-05
SMPDB	Selenoamino Acid Metabolism	28	6	0.684	2.96e-05	0.00107	4.53e-05
SMPDB	Lactose Degradation	9	4	0.22	3.22e-05	0.0011	4.86e-05
SMPDB	Valine, Leucine and Isoleucine Degradation	60	8	1.46	4.29e-05	0.00142	6.37e-05
SMPDB	Lysine Degradation	30	6	0.732	4.51e-05	0.00144	6.6e-05
SMPDB	Ubiquinone Biosynthesis	20	5	0.488	6.92e-05	0.00214	9.83e-05
SMPDB	Threonine and 2-Oxobutanoate Degradation	20	5	0.488	6.92e-05	0.00214	9.83e-05
SMPDB	Androgen and Estrogen Metabolism	33	6	0.806	8.02e-05	0.00233	0.000111
SMPDB	Trehalose Degradation	11	4	0.269	8.16e-05	0.00233	0.000111
SMPDB	Degradation of Superoxides	11	4	0.269	8.16e-05	0.00233	0.000111
SMPDB	Carnitine Synthesis	22	5	0.537	0.000114	0.00296	0.000151
SMPDB	Fatty Acid Elongation In Mitochondria	35	6	0.854	0.000114	0.00296	0.000151
SMPDB	Tyrosine Metabolism	72	8	1.76	0.000166	0.004	0.000218
SMPDB	Glucose-Alanine Cycle	13	4	0.317	0.000171	0.004	0.000221
SMPDB	Androstenedione Metabolism	24	5	0.586	0.000177	0.004	0.000226
SMPDB	Phospholipid Biosynthesis	29	5	0.708	0.000456	0.00958	0.000573
SMPDB	Biotin Metabolism	8	3	0.195	0.000665	0.0133	0.000825
SMPDB	Glutathione Metabolism	21	4	0.513	0.00125	0.0238	0.00154
SMPDB	Malate-Aspartate Shuttle	10	3	0.244	0.00138	0.0248	0.00167
SMPDB	Phosphatidylethanolamine Biosynthesis	12	3	0.293	0.00245	0.0416	0.00293
SMPDB	Steroidogenesis	43	5	1.05	0.00293	0.0469	0.00346
SMPDB	Thyroid hormone synthesis	13	3	0.317	0.00313	0.047	0.00366
SMPDB	Methylhistidine Metabolism	4	2	0.0977	0.00333	0.047	0.00384
SMPDB	Pterine Biosynthesis	29	4	0.708	0.00435	0.0566	0.00496
SMPDB	Fatty Acid Biosynthesis	35	4	0.854	0.00869	0.104	0.00978
SMPDB	Catecholamine Biosynthesis	20	3	0.488	0.0111	0.123	0.0124
SMPDB	Porphyrin Metabolism	40	4	0.977	0.014	0.14	0.0154
SMPDB	Arachidonic Acid Metabolism	69	5	1.68	0.0221	0.199	0.0241
SMPDB	Glycerol Phosphate Shuttle	11	2	0.269	0.0275	0.22	0.0296
SMPDB	Vitamin K Metabolism	14	2	0.342	0.0435	0.305	0.0464
SMPDB	Vitamin B6 Metabolism	20	2	0.488	0.0831	0.499	0.0876
SMPDB	Homocysteine Degradation	9	1	0.22	0.2	1	0.209
SMPDB	Pyruvaldehyde Degradation	10	1	0.244	0.22	1	0.227
SMPDB	D-Arginine and D-Ornithine Metabolism	11	1	0.269	0.239	1	0.244
SMPDB	Alpha Linolenic Acid and Linoleic Acid Metabolism	19	1	0.464	0.377	1	0.381
KEGG	Nicotinate and nicotinamide metabolism	15	3	0.166	0.000473	0.0397	0.0204
KEGG	Purine metabolism	65	5	0.719	0.000485	0.0403	0.0204
KEGG	Citrate cycle (TCA cycle)	20	2	0.221	0.0195	1	0.546
KEGG	Glutathione metabolism	28	2	0.31	0.0368	1	0.627
KEGG	Glyoxylate and dicarboxylate metabolism	32	2	0.354	0.0471	1	0.627
KEGG	Cysteine and methionine metabolism	33	2	0.365	0.0498	1	0.627
KEGG	Synthesis and degradation of ketone bodies	5	1	0.0553	0.0542	1	0.627
KEGG	Fatty acid degradation	39	2	0.432	0.0672	1	0.627
KEGG	Pyrimidine metabolism	39	2	0.432	0.0672	1	0.627
KEGG	Fatty acid biosynthesis	47	2	0.52	0.0931	1	0.782
KEGG	Butanoate metabolism	15	1	0.166	0.154	1	1
KEGG	Terpenoid backbone biosynthesis	18	1	0.199	0.182	1	1
KEGG	Pantothenate and CoA biosynthesis	19	1	0.21	0.192	1	1
KEGG	beta-Alanine metabolism	21	1	0.232	0.21	1	1
KEGG	Pyruvate metabolism	22	1	0.243	0.219	1	1
KEGG	Propanoate metabolism	23	1	0.255	0.227	1	1
KEGG	Lysine degradation	25	1	0.277	0.245	1	1
KEGG	Glycolysis / Gluconeogenesis	26	1	0.288	0.253	1	1
KEGG	Alanine, aspartate and glutamate metabolism	28	1	0.31	0.27	1	1
KEGG	Inositol phosphate metabolism	30	1	0.332	0.286	1	1
KEGG	Porphyrin and chlorophyll metabolism	30	1	0.332	0.286	1	1
KEGG	Fatty acid elongation	38	1	0.421	0.348	1	1
KEGG	Arginine and proline metabolism	38	1	0.421	0.348	1	1
KEGG	Valine, leucine and isoleucine degradation	40	1	0.443	0.363	1	1
KEGG	Tryptophan metabolism	41	1	0.454	0.37	1	1

## Sheet: S5 table
S5 Table. Number of genomic alterations of ALT genes in soft tissue tumors.
Gene name	Number of Alterations
TP53	3392
RB1	1210
CCT2	221
ARID1A	219
DNMT3A	208
WT1	208
ATM	189
BRCA2	169
JUN	148
CREBBP	146
MUTYH	122
MYOCD	121
TOP3A	119
ZSWIM7	117
CCT5	111
STAG2	107
ATR	106
DNMT1	104
RAD1	103
IKZF1	101
CEBPA	98
TOP1	97
KMT2A	96
TRIP13	95
BRIP1	89
MAP3K5	87
ATF1	87
POT1	86
RAD21	85
POLE	84
MYF6	80
RAD50	78
ZNF208	77
CARM1	76
FANCA	75
NBN	75
PRKDC	75
RECQL4	74
MYF5	74
DOT1L	74
RTEL1	70
FAAP24	67
PCK1	66
AHR	66
RAD52	65
TFAP2C	65
DNMT3B	64
FANCC	64
PIN1	63
HNRNPA2B1	63
CBX3	62
HDAC7	62
BMP7	61
RAD51B	60
RPA3	60
SIRT2	60
USF1	59
HNF4A	59
H4C14	59
BLM	58
CTCF	57
SRC	57
LIG4	55
MSH6	55
NRIP1	55
MEN1	55
H4C15	55
ERCC5	53
TBX2	53
USF2	53
SMG7	52
BRCA1	52
E2F1	51
UPF1	51
HDAC4	50
MCM7	50
CTC1	50
ORC1	49
RAPGEF3	49
ATF6	49
TEP1	48
MSH3	48
NR2F2	48
H3C2	48
PRMT2	47
SMC5	47
BARD1	46
H3C7	46
KDM4B	45
RAD51C	45
SNAI1	45
TP53BP1	44
HNRNPK	44
H3C4	44
H3C6	44
H3C10	44
LRATD2	43
HDAC2	43
PRMT5	43
FOXO3	43
H3C3	43
TINF2	42
CTBP1	42
MCM4	42
UPF3A	42
TERF1	41
ERCC2	41
MLH1	41
PRIM1	41
RECQL	41
RECQL5	41
RMI1	41
CEBPB	41
FOXK1	41
H3C8	41
CTDP1	40
AR	40
PALB2	39
RAD51	39
MSH4	38
TSPYL6	38
VDR	38
ACAD10	38
RAD23B	37
SEM1	37
SMG5	37
UBR5	37
GTF2B	37
SUMO2	36
MDC1	36
ROCK1	36
JUNB	36
RELB	36
PPARG	36
H3C11	36
UBE2I	35
POLD1	35
MAD1L1	35
SENP3	35
HNRNPC	35
REST	35
H3C1	35
H3C12	35
ERCC4	34
MCM3	34
XRCC3	34
BAZ2A	34
KLF9	34
CDKN1A	33
HUS1	33
EPAS1	33
FANCD2	32
NSMCE2	32
FANCI	32
HELZ	32
ORC5	32
RAD54B	32
TOP2B	32
XRCC2	32
RUNX2	32
PI4K2B	32
APEX1	31
CBX5	31
FANCM	31
HNRNPA1	31
KDM4C	31
MCPH1	31
MCRS1	31
RAD54L	31
SMG6	31
MORC3	31
PARP2	30
KDM4A	30
POLD2	30
RBBP8	30
TEN1	30
SPHK2	30
H4C6	30
CHTF18	29
LRWD1	29
PARP1	29
TP73	29
RINT1	29
H4C16	29
SENP1	29
FOSB	29
NFATC1	29
TCP1	29
INO80C	28
NABP2	28
PARP4	28
PIAS1	28
POLH	28
POLM	28
SLX4	28
TOP3B	28
SMAD3	28
ACYP2	28
KLF2	28
RAD51AP1	27
ERCC1	26
ZBTB48	26
ZEB2	26
CERS1	26
H4C3	26
H4C4	26
H4C5	26
PPP1CC	25
RFC1	25
HMBOX1	24
PML	24
FAAP100	24
FOS	24
THOC1	24
TAL1	24
FOXD2	24
H4C11	24
H4C12	24
H4C13	24
H3-4	23
POLE3	23
RFC5	23
SMCHD1	23
UIMC1	23
EGR1	23
RPA1	23
CHFR	22
EID3	22
ERCC3	22
H4C8	22
RAD18	22
STAG1	22
SUMO3	22
KMT5C	22
H4C2	22
FOXL2	22
XBP1	22
H4C1	22
H4C9	22
H3-3A	21
FANCF	21
MRE11	21
NABP1	21
NR2C2	21
SIRT6	21
THOC5	21
RPS6KB2	21
H2BC3	20
PRIM2	20
PRMT6	20
WRN	20
UPF2	20
MYOG	20
HNRNPU	20
PINX1	19
NDC80	19
ORC6	19
RFC2	19
HRG	19
ZSCAN4	19
PIAS4	19
THOC3	19
RAP1A	19
CEP164	18
FANCE	18
KDM1A	18
PRMT3	18
MBD2	18
CERK	18
SENP6	18
HDAC1	17
HMGB1	17
RFC3	17
NFX1	17
POU5F1	17
ABRAXAS1	16
HDAC3	16
ISG15	16
ISG20	16
BHLHE40	16
SP3	16
TNKS1BP1	16
LSM11	16
CLSPN	15
H2AX	15
LRIF1	15
REV1	15
SGO1	15
TRIM28	15
MZF1	15
ACD	15
TERF2	14
DCLRE1A	14
FANCG	14
KAT2A	14
KAT2B	14
MCM6	14
POLD3	14
PRMT1	14
NADK	14
SNRPD3	14
RPA2	13
DCLRE1B	13
EXO1	13
H2AC1	13
H2BC1	13
NAT10	13
STN1	13
PMS1	13
POLE2	13
TOP2A	13
SP1	13
THOC2	13
SENP5	13
FOSL2	13
ZBTB16	13
PURA	13
PCNA	12
XRCC6	12
LIG1	12
NSMCE3	12
POLA2	12
POLD4	12
PPP1CA	12
PPP1CB	12
RAD9A	12
RIF1	12
SMC6	12
WRNIP1	12
THOC6	12
SENP7	12
MAPK8	12
SNRPB	12
CBX1	11
FBH1	11
PPP1R10	11
RFC4	11
KMT5B	11
TOPBP1	11
NCL	11
MAP4K3	11
SP110	10
SUV39H2	10
BCCIP	9
DCLRE1C	9
GMNN	9
MCM2	9
MUS81	9
NHEJ1	9
RAD51D	9
ORC3	9
PIF1	9
TPRXL	9
FOSL1	9
NR1H3	9
FANCL	9
EME1	8
FANCB	8
MCM5	8
MSH5	8
ORC2	8
RAD17	8
RMI2	8
RNF8	8
SMC1A	8
IRF1	8
CAMK2G	8
TAF9	8
UBE2D3	8
LRATD1	7
MACROH2A1	7
HAT1	7
LIG3	7
ORC4	7
XRCC4	7
SEPHS2	7
ATF2	7
SLX1A	7
GEN1	6
SMC3	6
MAZ	6
MXI1	6
ZBTB9	6
SP100	5
XRCC5	5
PITX1	5
DEK	5
TERF2IP	4
CCT4	4
SFR1	4
SIRT1	4
TCF7	4
MPHOSPH6	4
BCL11A	4
GNL3L	4
NSMCE1	4
GNL3	3
SWI5	3
DNA2	3
RYK	3
REL	3
TCEAL7	3
FEN1	2
SUMO1	2
ATRIP	2
CCT7	1
MACROH2A2	1
NSMCE4A	1
POLA1	1
POLE4	1
POLL	1
NFKB2	1
APLF	0
SUV39H1	0
MXD1	0
HMGN5	0

## Sheet: S6 Table
S6 Table. Protein and metabolite degree of interactions in soft tissue tumors.
ALT-related protein	Metabolite (HMDB ID)	Metabolite (name)
CREBBP	HMDB0000058	Cyclic AMP
CREBBP	HMDB0001206	Acetyl-CoA
CREBBP	HMDB0001423	Coenzyme A
CREBBP	HMDB0258952	TGF-beta
DNMT3A	HMDB0001185	S-Adenosylmethionine
DNMT3A	HMDB0000939	S-Adenosylhomocysteine
DNMT3A	HMDB0002894	5-Methylcytosine
UBE2D3	HMDB0000045	Adenosine monophosphate
UBE2D3	HMDB0000250	Pyrophosphate
UBE2D3	HMDB0000538	Adenosine triphosphate
UBE2D3	HMDB0001429	Phosphate
LIG1	HMDB0000045	Adenosine monophosphate
LIG1	HMDB0000250	Pyrophosphate
LIG1	HMDB0000538	Adenosine triphosphate
LIG1	HMDB0001429	Phosphate
LIG1	HMDB0014435	Bleomycin
PARP1	HMDB0000902	NAD
PARP1	HMDB0001406	Niacinamide
PARP1	HMDB0001487	NADH
PARP2	HMDB0000902	NAD
PARP2	HMDB0001406	Niacinamide
PARP2	HMDB0001487	NADH
NADK	HMDB0000902	NAD
NADK	HMDB0000217	NADP
NADK	HMDB0000538	Adenosine triphosphate
NADK	HMDB0001341	ADP
NADK	HMDB0001487	NADH
POLH	HMDB0000547	Magnesium
POLH	HMDB0001333	Manganese
POLH	HMDB0000250	Pyrophosphate
POLH	HMDB0000998	dCTP
POLH	HMDB0001342	Thymidine 5'-triphosphate
POLH	HMDB0001440	dGTP
POLH	HMDB0001532	Deoxyadenosine triphosphate
POLH	HMDB0001429	Phosphate
POLH	HMDB0258164	Schiff base
POLE	HMDB0000250	Pyrophosphate
POLE	HMDB0000998	dCTP
POLE	HMDB0001342	Thymidine 5'-triphosphate
POLE	HMDB0001440	dGTP
POLE	HMDB0001532	Deoxyadenosine triphosphate
POLE	HMDB0001429	Phosphate
POLE	HMDB0014387	Cladribine
SRC	HMDB0000538	Adenosine triphosphate
SRC	HMDB0001341	ADP
SRC	HMDB0015384	Dasatinib
SRC	HMDB0000691	Malonic acid
SRC	HMDB0002329	Oxalic acid
SRC	HMDB0000094	Citric acid
SRC	HMDB0251846	Epidermal growth factor
ATM	HMDB0000538	Adenosine triphosphate
ATM	HMDB0001341	ADP
ATR	HMDB0001333	Manganese
ATR	HMDB0000538	Adenosine triphosphate
ATR	HMDB0001341	ADP
PRKDC	HMDB0000538	Adenosine triphosphate
PRKDC	HMDB0001341	ADP
RYK	HMDB0000538	Adenosine triphosphate
RYK	HMDB0001341	ADP
CTBP1	HMDB0000902	NAD
DNMT3B	HMDB0001185	S-Adenosylmethionine
DNMT3B	HMDB0000939	S-Adenosylhomocysteine
DNMT3B	HMDB0002894	5-Methylcytosine
HRG	HMDB0003178	Heme
DNMT1	HMDB0015063	Azacitidine
DNMT1	HMDB0015169	Procainamide
DNMT1	HMDB0015231	Flucytosine
DNMT1	HMDB0015391	Decitabine
DNMT1	HMDB0001185	S-Adenosylmethionine
DNMT1	HMDB0000939	S-Adenosylhomocysteine
ERCC2	HMDB0000547	Magnesium
ERCC2	HMDB0000538	Adenosine triphosphate
ERCC2	HMDB0002111	Water
ERCC2	HMDB0001341	ADP
ERCC2	HMDB0001429	Phosphate
RECQL	HMDB0000547	Magnesium
RECQL	HMDB0000538	Adenosine triphosphate
RECQL	HMDB0002111	Water
RECQL	HMDB0001341	ADP
RECQL	HMDB0001429	Phosphate
WRN	HMDB0000547	Magnesium
WRN	HMDB0000538	Adenosine triphosphate
WRN	HMDB0002111	Water
WRN	HMDB0001341	ADP
WRN	HMDB0001429	Phosphate
SMG6	HMDB0001333	Manganese
SIRT2	HMDB0000902	NAD
SIRT2	HMDB0001406	Niacinamide
SIRT2	HMDB0059656	O-acetyl-ADP-ribose
CTDP1	HMDB0001429	Phosphate
CTDP1	HMDB0000464	Calcium
CTDP1	HMDB0002111	Water
CARM1	HMDB0001185	S-Adenosylmethionine
CARM1	HMDB0000939	S-Adenosylhomocysteine
CARM1	HMDB0251395	Dimethylarginine
UBR5	HMDB0000045	Adenosine monophosphate
UBR5	HMDB0000250	Pyrophosphate
UBR5	HMDB0000538	Adenosine triphosphate
UBR5	HMDB0001429	Phosphate
RNF8	HMDB0000045	Adenosine monophosphate
RNF8	HMDB0000250	Pyrophosphate
RNF8	HMDB0000538	Adenosine triphosphate
RNF8	HMDB0001429	Phosphate
MCM7	HMDB0005006	Atorvastatin
MCM7	HMDB0000538	Adenosine triphosphate
MCM7	HMDB0002111	Water
MCM7	HMDB0001341	ADP
MCM7	HMDB0001429	Phosphate
PRMT2	HMDB0001185	S-Adenosylmethionine
PRMT2	HMDB0000939	S-Adenosylhomocysteine
POLD2	HMDB0000250	Pyrophosphate
POLD2	HMDB0001532	Deoxyadenosine triphosphate
POLD2	HMDB0001440	dGTP
POLD2	HMDB0000998	dCTP
POLD2	HMDB0001342	Thymidine 5'-triphosphate
ERCC3	HMDB0000538	Adenosine triphosphate
ERCC3	HMDB0002111	Water
ERCC3	HMDB0001341	ADP
ERCC3	HMDB0001429	Phosphate
MCM2	HMDB0000538	Adenosine triphosphate
MCM2	HMDB0002111	Water
MCM2	HMDB0001341	ADP
MCM2	HMDB0001429	Phosphate
MCM3	HMDB0000538	Adenosine triphosphate
MCM3	HMDB0002111	Water
MCM3	HMDB0001341	ADP
MCM3	HMDB0001429	Phosphate
MCM4	HMDB0000538	Adenosine triphosphate
MCM4	HMDB0002111	Water
MCM4	HMDB0001341	ADP
MCM4	HMDB0001429	Phosphate
RECQL4	HMDB0000538	Adenosine triphosphate
RECQL4	HMDB0002111	Water
RECQL4	HMDB0001341	ADP
RECQL4	HMDB0001429	Phosphate
RECQL5	HMDB0000538	Adenosine triphosphate
RECQL5	HMDB0002111	Water
RECQL5	HMDB0001341	ADP
RECQL5	HMDB0001429	Phosphate
RTEL1	HMDB0000538	Adenosine triphosphate
RTEL1	HMDB0002111	Water
RTEL1	HMDB0001341	ADP
RTEL1	HMDB0001429	Phosphate
RAD23B	HMDB0250638	Cyclobutane
POLH	HMDB0250638	Cyclobutane
POLH	HMDB0258164	Schiff base
THOC5	HMDB0256910	Phosphatidylinositol 3,4,5-trisphosphate
POLH	HMDB0258164	Schiff base
CREBBP	HMDB0000058	Cyclic AMP
CREBBP	HMDB0001206	Acetyl-CoA
CREBBP	HMDB0001423	Coenzyme A
CREBBP	HMDB0258952	TGF-beta
DOT1L	HMDB0001185	S-Adenosylmethionine
DOT1L	HMDB0000939	S-Adenosylhomocysteine
DOT1L	HMDB0000182	L-Lysine
DNMT3A	HMDB0001185	S-Adenosylmethionine
DNMT3A	HMDB0000939	S-Adenosylhomocysteine
DNMT3A	HMDB0002894	5-Methylcytosine
LIG4	HMDB0000045	Adenosine monophosphate
LIG4	HMDB0000250	Pyrophosphate
LIG4	HMDB0000538	Adenosine triphosphate
LIG4	HMDB0001429	Phosphate
PCK1	HMDB0000263	Phosphoenolpyruvic acid
PCK1	HMDB0000223	Oxalacetic acid
PCK1	HMDB0001273	Guanosine triphosphate
PCK1	HMDB0000189	Inosine triphosphate
PCK1	HMDB0001201	Guanosine diphosphate
PCK1	HMDB0001967	Carbon dioxide
PCK1	HMDB0003335	IDP
POLE	HMDB0000250	Pyrophosphate
POLE	HMDB0000998	dCTP
POLE	HMDB0001342	Thymidine 5'-triphosphate
POLE	HMDB0001440	dGTP
POLE	HMDB0001532	Deoxyadenosine triphosphate
POLE	HMDB0001429	Phosphate
POLE	HMDB0014387	Cladribine
SRC	HMDB0000538	Adenosine triphosphate
SRC	HMDB0001341	ADP
SRC	HMDB0015384	Dasatinib
SRC	HMDB0000691	Malonic acid
SRC	HMDB0002329	Oxalic acid
SRC	HMDB0000094	Citric acid
SRC	HMDB0251846	Epidermal growth factor
ATM	HMDB0000538	Adenosine triphosphate
ATM	HMDB0001341	ADP
ATR	HMDB0001333	Manganese
ATR	HMDB0000538	Adenosine triphosphate
ATR	HMDB0001341	ADP
PRKDC	HMDB0000538	Adenosine triphosphate
PRKDC	HMDB0001341	ADP
PRMT5	HMDB0000492	Chloride ion
PRMT5	HMDB0001185	S-Adenosylmethionine
PRMT5	HMDB0006316	Cob(II)alamin
PRMT5	HMDB0000939	S-Adenosylhomocysteine
PRMT5	HMDB0251395	Dimethylarginine
AHR	HMDB0000058	Cyclic AMP
AHR	HMDB0014523	Mexiletine
AHR	HMDB0014537	Nimodipine
AHR	HMDB0014642	Flutamide
AHR	HMDB0015229	Leflunomide
JUN	HMDB0014710	Vinblastine
JUN	HMDB0013845	SR 49498
JUN	HMDB0015300	Arsenic trioxide
HDAC4	HMDB0000039	Butyric acid
CTBP1	HMDB0000902	NAD
DNMT3B	HMDB0001185	S-Adenosylmethionine
DNMT3B	HMDB0000939	S-Adenosylhomocysteine
DNMT3B	HMDB0002894	5-Methylcytosine
BMP7	HMDB0000464	Calcium
BMP7	HMDB0258952	TGF-beta
RAPGEF3	HMDB0000058	Cyclic AMP
RAPGEF3	HMDB0001273	Guanosine triphosphate
RAPGEF3	HMDB0001201	Guanosine diphosphate
RAPGEF3	HMDB0001397	Guanosine monophosphate
DNMT1	HMDB0015063	Azacitidine
DNMT1	HMDB0015169	Procainamide
DNMT1	HMDB0015231	Flucytosine
DNMT1	HMDB0015391	Decitabine
DNMT1	HMDB0001185	S-Adenosylmethionine
DNMT1	HMDB0000939	S-Adenosylhomocysteine
ATF1	HMDB0000058	Cyclic AMP
BLM	HMDB0000547	Magnesium
BLM	HMDB0000538	Adenosine triphosphate
BLM	HMDB0002111	Water
BLM	HMDB0001341	ADP
BLM	HMDB0001429	Phosphate
MAP3K5	HMDB0000547	Magnesium
MAP3K5	HMDB0000538	Adenosine triphosphate
MAP3K5	HMDB0001341	ADP
MAP3K5	HMDB0254119	Lipopolysaccharide
SIRT2	HMDB0000902	NAD
SIRT2	HMDB0001406	Niacinamide
SIRT2	HMDB0059656	O-acetyl-ADP-ribose
CARM1	HMDB0001185	S-Adenosylmethionine
CARM1	HMDB0000939	S-Adenosylhomocysteine
CARM1	HMDB0251395	Dimethylarginine
HDAC2	HMDB0000039	Butyric acid
HDAC2	HMDB0014372	Lovastatin
HDAC2	HMDB0015568	Vorinostat
MCM7	HMDB0005006	Atorvastatin
MCM7	HMDB0000538	Adenosine triphosphate
MCM7	HMDB0002111	Water
MCM7	HMDB0001341	ADP
MCM7	HMDB0001429	Phosphate
PRMT2	HMDB0001185	S-Adenosylmethionine
PRMT2	HMDB0000939	S-Adenosylhomocysteine
BRIP1	HMDB0000538	Adenosine triphosphate
BRIP1	HMDB0002111	Water
BRIP1	HMDB0001341	ADP
BRIP1	HMDB0001429	Phosphate
MCM4	HMDB0000538	Adenosine triphosphate
MCM4	HMDB0002111	Water
MCM4	HMDB0001341	ADP
MCM4	HMDB0001429	Phosphate
RECQL4	HMDB0000538	Adenosine triphosphate
RECQL4	HMDB0002111	Water
RECQL4	HMDB0001341	ADP
RECQL4	HMDB0001429	Phosphate
RTEL1	HMDB0000538	Adenosine triphosphate
RTEL1	HMDB0002111	Water
RTEL1	HMDB0001341	ADP
RTEL1	HMDB0001429	Phosphate
PRMT5	HMDB0251395	Dimethylarginine

## Sheet: S7 Table
S7 Table. Metabolic pathways of ALT-related metabolites in soft tissue tumors.
Database	Metabolite set	Total	Hits	Expect	P value	Holm P	FDR
KEGG	Purine metabolism	70	10	1.18	5.9E-8	4.72E-6	4.72E-6
KEGG	Citrate cycle (TCA cycle)	20	4	0.338	2.59E-4	0.0204	0.0103
KEGG	Pyruvate metabolism	23	3	0.389	0.00606	0.473	0.162
KEGG	Glycolysis / Gluconeogenesis	26	3	0.439	0.0086	0.663	0.172
KEGG	Glyoxylate and dicarboxylate metabolism	31	3	0.524	0.0141	1.0	0.225
KEGG	Butanoate metabolism	15	2	0.253	0.0252	1.0	0.288
KEGG	Nicotinate and nicotinamide metabolism	15	2	0.253	0.0252	1.0	0.288
KEGG	Alanine, aspartate and glutamate metabolism	28	2	0.473	0.0793	1.0	0.702
KEGG	Lipoic acid metabolism	28	2	0.473	0.0793	1.0	0.702
KEGG	Lysine degradation	30	2	0.507	0.0894	1.0	0.702
KEGG	Nitrogen metabolism	6	1	0.101	0.0973	1.0	0.702
KEGG	Cysteine and methionine metabolism	33	2	0.558	0.105	1.0	0.702
KEGG	Fatty acid degradation	39	2	0.659	0.139	1.0	0.794
KEGG	Pyrimidine metabolism	39	2	0.659	0.139	1.0	0.794
KEGG	Biotin metabolism	10	1	0.169	0.157	1.0	0.838
KEGG	Fatty acid biosynthesis	47	2	0.794	0.187	1.0	0.936
KEGG	D-Amino acid metabolism	15	1	0.253	0.226	1.0	1.0
KEGG	Terpenoid backbone biosynthesis	18	1	0.304	0.265	1.0	1.0
KEGG	Pantothenate and CoA biosynthesis	20	1	0.338	0.29	1.0	1.0
KEGG	beta-Alanine metabolism	21	1	0.355	0.302	1.0	1.0
KEGG	Propanoate metabolism	21	1	0.355	0.302	1.0	1.0
KEGG	Folate biosynthesis	26	1	0.439	0.36	1.0	1.0
KEGG	Glutathione metabolism	28	1	0.473	0.382	1.0	1.0
KEGG	Inositol phosphate metabolism	30	1	0.507	0.403	1.0	1.0
KEGG	Porphyrin metabolism	31	1	0.524	0.413	1.0	1.0
KEGG	Glycine, serine and threonine metabolism	33	1	0.558	0.433	1.0	1.0
KEGG	Arginine and proline metabolism	36	1	0.608	0.462	1.0	1.0
KEGG	Fatty acid elongation	38	1	0.642	0.481	1.0	1.0
KEGG	Valine, leucine and isoleucine degradation	39	1	0.659	0.49	1.0	1.0
KEGG	Tryptophan metabolism	41	1	0.693	0.507	1.0	1.0
SMPDB	Purine Metabolism	73	21	2.62	1.67E-16	1.64E-14	8.75E-15
SMPDB	Pyruvate Metabolism	47	18	1.69	1.79E-16	1.73E-14	8.75E-15
SMPDB	Citric Acid Cycle	32	15	1.15	3.15E-15	3.02E-13	1.03E-13
SMPDB	Transfer of Acetyl Groups into Mitochondria	22	13	0.79	6.19E-15	5.88E-13	1.52E-13
SMPDB	Warburg Effect	57	17	2.05	2.24E-13	2.1E-11	4.39E-12
SMPDB	Nicotinate and Nicotinamide Metabolism	35	14	1.26	5.24E-13	4.88E-11	8.56E-12
SMPDB	Glutamate Metabolism	48	15	1.72	4.37E-12	4.02E-10	6.12E-11
SMPDB	Gluconeogenesis	33	13	1.19	5.6E-12	5.09E-10	6.85E-11
SMPDB	Histidine Metabolism	42	14	1.51	1.03E-11	9.25E-10	1.12E-10
SMPDB	Urea Cycle	28	12	1.01	1.32E-11	1.18E-9	1.3E-10
SMPDB	Arginine and Proline Metabolism	52	15	1.87	1.65E-11	1.45E-9	1.47E-10
SMPDB	Butyrate Metabolism	19	10	0.683	7.03E-11	6.11E-9	5.3E-10
SMPDB	Ethanol Degradation	19	10	0.683	7.03E-11	6.11E-9	5.3E-10
SMPDB	Phytanic Acid Peroxisomal Oxidation	26	11	0.934	1.35E-10	1.14E-8	9.42E-10
SMPDB	Glycine and Serine Metabolism	59	14	2.12	1.79E-9	1.5E-7	1.17E-8
SMPDB	Propanoate Metabolism	42	12	1.51	3.48E-9	2.89E-7	2.13E-8
SMPDB	Aspartate Metabolism	35	11	1.26	5.87E-9	4.81E-7	3.38E-8
SMPDB	Betaine Metabolism	21	9	0.754	7.59E-9	6.15E-7	4.13E-8
SMPDB	Folate Metabolism	29	10	1.04	1.19E-8	9.56E-7	6.16E-8
SMPDB	Ammonia Recycling	31	10	1.11	2.52E-8	1.99E-6	1.12E-7
SMPDB	Starch and Sucrose Metabolism	31	10	1.11	2.52E-8	1.99E-6	1.12E-7
SMPDB	Fructose and Mannose Degradation	31	10	1.11	2.52E-8	1.99E-6	1.12E-7
SMPDB	Methionine Metabolism	42	11	1.51	5.09E-8	3.87E-6	2.17E-7
SMPDB	Lactose Synthesis	19	8	0.683	7.06E-8	5.29E-6	2.88E-7
SMPDB	Mitochondrial Beta-Oxidation of Medium Chain Saturated Fatty Acids	27	9	0.97	1.04E-7	7.7E-6	4.01E-7
SMPDB	De Novo Triacylglycerol Biosynthesis	9	6	0.323	1.09E-7	7.97E-6	4.01E-7
SMPDB	Nucleotide Sugars Metabolism	20	8	0.719	1.15E-7	8.25E-6	4.01E-7
SMPDB	Riboflavin Metabolism	20	8	0.719	1.15E-7	8.25E-6	4.01E-7
SMPDB	Mitochondrial Beta-Oxidation of Long Chain Saturated Fatty Acids	28	9	1.01	1.5E-7	1.05E-5	5.06E-7
SMPDB	Pantothenate and CoA Biosynthesis	21	8	0.754	1.81E-7	1.25E-5	5.9E-7
SMPDB	Steroid Biosynthesis	48	11	1.72	2.33E-7	1.58E-5	7.25E-7
SMPDB	Tryptophan Metabolism	59	12	2.12	2.37E-7	1.59E-5	7.25E-7
SMPDB	Inositol Metabolism	30	9	1.08	2.95E-7	1.95E-5	8.75E-7
SMPDB	Glycolysis	23	8	0.826	4.13E-7	2.69E-5	1.19E-6
SMPDB	Cardiolipin Biosynthesis	11	6	0.395	5.7E-7	3.65E-5	1.6E-6
SMPDB	Estrone Metabolism	24	8	0.862	6.04E-7	3.81E-5	1.64E-6
SMPDB	Alanine Metabolism	17	7	0.611	6.36E-7	3.94E-5	1.64E-6
SMPDB	Phosphatidylinositol Phosphate Metabolism	17	7	0.611	6.36E-7	3.94E-5	1.64E-6
SMPDB	Amino Sugar Metabolism	33	9	1.19	7.37E-7	4.42E-5	1.85E-6
SMPDB	Fatty acid Metabolism	43	10	1.54	8.11E-7	4.78E-5	1.99E-6
SMPDB	Glycerolipid Metabolism	25	8	0.898	8.66E-7	5.02E-5	2.07E-6
SMPDB	Spermidine and Spermine Biosynthesis	18	7	0.647	1.01E-6	5.78E-5	2.37E-6
SMPDB	Cysteine Metabolism	26	8	0.934	1.22E-6	6.83E-5	2.78E-6
SMPDB	Pyrimidine Metabolism	57	11	2.05	1.53E-6	8.42E-5	3.41E-6
SMPDB	Mitochondrial Electron Transport Chain	19	7	0.683	1.56E-6	8.45E-5	3.41E-6
SMPDB	Mitochondrial Beta-Oxidation of Short Chain Saturated Fatty Acids	27	8	0.97	1.69E-6	8.95E-5	3.6E-6
SMPDB	Ketone Body Metabolism	13	6	0.467	2.01E-6	1.04E-4	4.19E-6
SMPDB	Pentose Phosphate Pathway	29	8	1.04	3.1E-6	1.58E-4	6.33E-6
SMPDB	Phosphatidylcholine Biosynthesis	14	6	0.503	3.43E-6	1.71E-4	6.85E-6
SMPDB	Lysine Degradation	30	8	1.08	4.12E-6	2.02E-4	8.08E-6
SMPDB	Sulfate/Sulfite Metabolism	22	7	0.79	4.9E-6	2.35E-4	9.23E-6
SMPDB	Carnitine Synthesis	22	7	0.79	4.9E-6	2.35E-4	9.23E-6
SMPDB	Thiamine Metabolism	9	5	0.323	5.13E-6	2.36E-4	9.31E-6
SMPDB	Phenylacetate Metabolism	9	5	0.323	5.13E-6	2.36E-4	9.31E-6
SMPDB	Beta-Alanine Metabolism	34	8	1.22	1.15E-5	5.08E-4	2.06E-5
SMPDB	Oxidation of Branched Chain Fatty Acids	26	7	0.934	1.7E-5	7.32E-4	2.93E-5
SMPDB	Plasmalogen Synthesis	26	7	0.934	1.7E-5	7.32E-4	2.93E-5
SMPDB	Phenylalanine and Tyrosine Metabolism	27	7	0.97	2.24E-5	9.18E-4	3.72E-5
SMPDB	Selenoamino Acid Metabolism	27	7	0.97	2.24E-5	9.18E-4	3.72E-5
SMPDB	Galactose Metabolism	38	8	1.37	2.8E-5	0.00109	4.58E-5
SMPDB	Threonine and 2-Oxobutanoate Degradation	20	6	0.719	3.78E-5	0.00144	6.07E-5
SMPDB	Sphingolipid Metabolism	40	8	1.44	4.19E-5	0.00155	6.62E-5
SMPDB	Tyrosine Metabolism	70	10	2.51	8.56E-5	0.00308	1.33E-4
SMPDB	Biotin Metabolism	8	4	0.287	8.9E-5	0.00312	1.36E-4
SMPDB	Caffeine Metabolism	23	6	0.826	9.09E-5	0.00312	1.37E-4
SMPDB	Inositol Phosphate Metabolism	24	6	0.862	1.18E-4	0.0039	1.75E-4
SMPDB	Valine, Leucine and Isoleucine Degradation	59	9	2.12	1.24E-4	0.00397	1.82E-4
SMPDB	Retinol Metabolism	35	7	1.26	1.38E-4	0.00427	1.98E-4
SMPDB	Lactose Degradation	9	4	0.323	1.56E-4	0.00468	2.22E-4
SMPDB	Beta Oxidation of Very Long Chain Fatty Acids	17	5	0.611	2.04E-4	0.00592	2.86E-4
SMPDB	Malate-Aspartate Shuttle	10	4	0.359	2.54E-4	0.0071	3.5E-4
SMPDB	Bile Acid Biosynthesis	65	9	2.34	2.71E-4	0.00731	3.69E-4
SMPDB	Trehalose Degradation	11	4	0.395	3.88E-4	0.0101	5.14E-4
SMPDB	Degradation of Superoxides	11	4	0.395	3.88E-4	0.0101	5.14E-4
SMPDB	Glutathione Metabolism	20	5	0.719	4.73E-4	0.0114	6.1E-4
SMPDB	Ubiquinone Biosynthesis	20	5	0.719	4.73E-4	0.0114	6.1E-4
SMPDB	Phosphatidylethanolamine Biosynthesis	12	4	0.431	5.67E-4	0.0125	7.22E-4
SMPDB	Androgen and Estrogen Metabolism	33	6	1.19	7.67E-4	0.0161	9.63E-4
SMPDB	Glucose-Alanine Cycle	13	4	0.467	7.99E-4	0.0161	9.91E-4
SMPDB	Fatty Acid Elongation In Mitochondria	35	6	1.26	0.00107	0.0203	0.00131
SMPDB	Androstenedione Metabolism	24	5	0.862	0.00117	0.021	0.00141
SMPDB	Pterine Biosynthesis	28	5	1.01	0.00243	0.0413	0.0029
SMPDB	Phospholipid Biosynthesis	29	5	1.04	0.00286	0.0458	0.00338
SMPDB	Catecholamine Biosynthesis	20	4	0.719	0.00451	0.0677	0.00527
SMPDB	Glycerol Phosphate Shuttle	11	3	0.395	0.00577	0.0808	0.00665
SMPDB	Fatty Acid Biosynthesis	35	5	1.26	0.00668	0.0868	0.00761
SMPDB	Methylhistidine Metabolism	4	2	0.144	0.0072	0.0868	0.00811
SMPDB	Vitamin K Metabolism	13	3	0.467	0.00952	0.105	0.0105
SMPDB	Thyroid hormone synthesis	13	3	0.467	0.00952	0.105	0.0105
SMPDB	Porphyrin Metabolism	40	5	1.44	0.0119	0.107	0.0129
SMPDB	Steroidogenesis	43	5	1.54	0.0161	0.128	0.0173
SMPDB	Vitamin B6 Metabolism	19	3	0.683	0.0278	0.195	0.0296
SMPDB	Arachidonic Acid Metabolism	67	5	2.41	0.086	0.516	0.0906
SMPDB	Homocysteine Degradation	9	1	0.323	0.282	1.0	0.294
SMPDB	Pyruvaldehyde Degradation	10	1	0.359	0.308	1.0	0.317
SMPDB	D-Arginine and D-Ornithine Metabolism	11	1	0.395	0.333	1.0	0.34
SMPDB	Taurine and Hypotaurine Metabolism	12	1	0.431	0.357	1.0	0.361
SMPDB	Alpha Linolenic Acid and Linoleic Acid Metabolism	17	1	0.611	0.466	1.0	0.466

## Sheet: S8 Table
S8 Table. Joint metabolic pathways.
Pathway Name	Match Status	p value	-log(p)	Holm p	FDR	Impact
DNA replication	7/36	3.1693e-10	9.499	1.049e-07	1.049e-07	0
Nucleotide excision repair	6/47	9.0257e-08	7.0445	2.9785e-05	1.4155e-05	0
Cell cycle	8/124	1.2829e-07	6.8918	4.2208e-05	1.4155e-05	0.36364
Base excision repair	5/33	4.7536e-07	6.323	0.00015592	3.9336e-05	0
Renin secretion	6/86	3.4197e-06	5.466	0.0011182	0.00022639	0.10714
Oxidative phosphorylation	7/149	6.9954e-06	5.1552	0.0022805	0.00038591	0
Taste transduction	6/116	1.931e-05	4.7142	0.0062757	0.00091308	0.14085
Aldosterone synthesis and secretion	6/120	2.3421e-05	4.6304	0.0075885	0.00096905	0.057971
Nicotinate and nicotinamide metabolism	5/92	7.9306e-05	4.1007	0.025616	0.0029167	0.54321
Purine metabolism	7/225	9.9127e-05	4.0038	0.031919	0.0031764	0.25743
Parkinson disease	6/157	0.00010556	3.9765	0.033885	0.0031764	0.059701
Cysteine and methionine metabolism	5/112	0.00020104	3.6967	0.064334	0.0055454	0.097087
Glucagon signaling pathway	5/132	0.00043079	3.3657	0.13742	0.010447	0.12048
Long-term potentiation	4/74	0.00044187	3.3547	0.14051	0.010447	0.064516
Platelet activation	5/138	0.00052809	3.2773	0.1674	0.011653	0.13793
AMPK signaling pathway	5/143	0.00062111	3.2068	0.19627	0.012849	0.021277
Mineral absorption	4/87	0.00081592	3.0884	0.25702	0.015886	0.035294
Thyroid hormone synthesis	4/95	0.001134	2.9454	0.35609	0.020854	0.021053
Longevity regulating pathway	4/97	0.0012254	2.9117	0.38356	0.021349	0.12963
Thermogenesis	6/254	0.0013716	2.8628	0.42794	0.022433	0.024096
Necroptosis	5/172	0.0014232	2.8467	0.44262	0.022433	0.06383
Parathyroid hormone synthesis, secretion and action	4/116	0.0023663	2.6259	0.73355	0.035602	0.060976
Cholinergic synapse	4/124	0.0030131	2.521	0.93103	0.041555	0.098361
HIF-1 signaling pathway	4/124	0.0030131	2.521	0.93103	0.041555	0.37805
Vitamin digestion and absorption	3/63	0.0034834	2.458	1	0.045462	0
Thyroid hormone signaling pathway	4/130	0.003571	2.4472	1	0.045462	0.066038
Inflammatory mediator regulation of TRP channels	4/135	0.0040867	2.3886	1	0.049598	0.11236
FoxO signaling pathway	4/136	0.0041956	2.3772	1	0.049598	0.035714
Human T-cell leukemia virus 1 infection	5/224	0.0044707	2.3496	1	0.051027	0.046154
Apoptosis	4/140	0.0046507	2.3325	1	0.051313	0.053097
Ferroptosis	3/71	0.0048788	2.3117	1	0.052093	0
Mismatch repair	2/23	0.0054667	2.2623	1	0.056546	0
Cortisol synthesis and secretion	3/77	0.0061179	2.2134	1	0.061365	0.050847
Wnt signaling pathway	4/161	0.0075918	2.1197	1	0.073909	0.04878
Pertussis	3/86	0.0083015	2.0808	1	0.078508	0.044118
Gastric acid secretion	3/89	0.0091186	2.0401	1	0.08384	0.096154
Glyoxylate and dicarboxylate metabolism	3/92	0.0099813	2.0008	1	0.089292	0.068182

## Sheet: S9 Table
S9 Table. Interactions between ALT-related proteins, metabolites, and pan-cancer oncogenes.
Gene_name	Type of interaction	Metabolite / Gene_name
CREBBP	alt-metabo	Cyclic AMP
CREBBP	alt-metabo	Acetyl-CoA
CREBBP	alt-metabo	Coenzyme A
DNMT3A	alt-metabo	S-Adenosylmethionine
DNMT3A	alt-metabo	S-Adenosylhomocysteine
DNMT3A	alt-metabo	5-Methylcytosine
UBE2D3	alt-metabo	Adenosine monophosphate
UBE2D3	alt-metabo	Pyrophosphate
UBE2D3	alt-metabo	Adenosine triphosphate
UBE2D3	alt-metabo	Phosphate
LIG1	alt-metabo	Adenosine monophosphate
LIG1	alt-metabo	Pyrophosphate
LIG1	alt-metabo	Adenosine triphosphate
LIG1	alt-metabo	Phosphate
PARP1	alt-metabo	NAD
PARP1	alt-metabo	Niacinamide
PARP1	alt-metabo	NADH
PARP2	alt-metabo	NAD
PARP2	alt-metabo	Niacinamide
PARP2	alt-metabo	NADH
NADK	alt-metabo	NAD
NADK	alt-metabo	NADP
NADK	alt-metabo	Adenosine triphosphate
NADK	alt-metabo	ADP
NADK	alt-metabo	NADH
POLH	alt-metabo	Magnesium
POLH	alt-metabo	Manganese
POLH	alt-metabo	Pyrophosphate
POLH	alt-metabo	dCTP
POLH	alt-metabo	Thymidine 5'-triphosphate
POLH	alt-metabo	dGTP
POLH	alt-metabo	Deoxyadenosine triphosphate
POLH	alt-metabo	Phosphate
POLE	alt-metabo	Pyrophosphate
POLE	alt-metabo	dCTP
POLE	alt-metabo	Thymidine 5'-triphosphate
POLE	alt-metabo	dGTP
POLE	alt-metabo	Deoxyadenosine triphosphate
POLE	alt-metabo	Phosphate
SRC	alt-metabo	Adenosine triphosphate
SRC	alt-metabo	ADP
SRC	alt-metabo	Malonic acid
SRC	alt-metabo	Oxalic acid
SRC	alt-metabo	Citric acid
SRC	alt-metabo	Epidermal growth factor
ATM	alt-metabo	Adenosine triphosphate
ATM	alt-metabo	ADP
ATR	alt-metabo	Manganese
ATR	alt-metabo	Adenosine triphosphate
ATR	alt-metabo	ADP
PRKDC	alt-metabo	Adenosine triphosphate
PRKDC	alt-metabo	ADP
RYK	alt-metabo	Adenosine triphosphate
RYK	alt-metabo	ADP
CTBP1	alt-metabo	NAD
DNMT3B	alt-metabo	S-Adenosylmethionine
DNMT3B	alt-metabo	S-Adenosylhomocysteine
DNMT3B	alt-metabo	5-Methylcytosine
HRG	alt-metabo	Heme
DNMT1	alt-metabo	S-Adenosylmethionine
DNMT1	alt-metabo	S-Adenosylhomocysteine
ERCC2	alt-metabo	Magnesium
ERCC2	alt-metabo	Adenosine triphosphate
ERCC2	alt-metabo	Water
ERCC2	alt-metabo	ADP
ERCC2	alt-metabo	Phosphate
RECQL	alt-metabo	Magnesium
RECQL	alt-metabo	Adenosine triphosphate
RECQL	alt-metabo	Water
RECQL	alt-metabo	ADP
RECQL	alt-metabo	Phosphate
WRN	alt-metabo	Magnesium
WRN	alt-metabo	Adenosine triphosphate
WRN	alt-metabo	Water
WRN	alt-metabo	ADP
WRN	alt-metabo	Phosphate
SMG6	alt-metabo	Manganese
SIRT2	alt-metabo	NAD
SIRT2	alt-metabo	Niacinamide
SIRT2	alt-metabo	O-acetyl-ADP-ribose
CTDP1	alt-metabo	Phosphate
CTDP1	alt-metabo	Calcium
CTDP1	alt-metabo	Water
CARM1	alt-metabo	S-Adenosylmethionine
CARM1	alt-metabo	S-Adenosylhomocysteine
UBR5	alt-metabo	Adenosine monophosphate
UBR5	alt-metabo	Pyrophosphate
UBR5	alt-metabo	Adenosine triphosphate
UBR5	alt-metabo	Phosphate
RNF8	alt-metabo	Adenosine monophosphate
RNF8	alt-metabo	Pyrophosphate
RNF8	alt-metabo	Adenosine triphosphate
RNF8	alt-metabo	Phosphate
MCM7	alt-metabo	Adenosine triphosphate
MCM7	alt-metabo	Water
MCM7	alt-metabo	ADP
MCM7	alt-metabo	Phosphate
PRMT2	alt-metabo	S-Adenosylmethionine
PRMT2	alt-metabo	S-Adenosylhomocysteine
POLD2	alt-metabo	Pyrophosphate
POLD2	alt-metabo	Deoxyadenosine triphosphate
POLD2	alt-metabo	dGTP
POLD2	alt-metabo	dCTP
POLD2	alt-metabo	Thymidine 5'-triphosphate
ERCC3	alt-metabo	Adenosine triphosphate
ERCC3	alt-metabo	Water
ERCC3	alt-metabo	ADP
ERCC3	alt-metabo	Phosphate
MCM2	alt-metabo	Adenosine triphosphate
MCM2	alt-metabo	Water
MCM2	alt-metabo	ADP
MCM2	alt-metabo	Phosphate
MCM3	alt-metabo	Adenosine triphosphate
MCM3	alt-metabo	Water
MCM3	alt-metabo	ADP
MCM3	alt-metabo	Phosphate
MCM4	alt-metabo	Adenosine triphosphate
MCM4	alt-metabo	Water
MCM4	alt-metabo	ADP
MCM4	alt-metabo	Phosphate
RECQL4	alt-metabo	Adenosine triphosphate
RECQL4	alt-metabo	Water
RECQL4	alt-metabo	ADP
RECQL4	alt-metabo	Phosphate
RECQL5	alt-metabo	Adenosine triphosphate
RECQL5	alt-metabo	Water
RECQL5	alt-metabo	ADP
RECQL5	alt-metabo	Phosphate
RTEL1	alt-metabo	Adenosine triphosphate
RTEL1	alt-metabo	Water
RTEL1	alt-metabo	ADP
RTEL1	alt-metabo	Phosphate
THOC5	alt-metabo	Phosphatidylinositol 3,4,5-trisphosphate
PLCG1	cdg-metabo	Calcium
PLCG1	cdg-metabo	Water
SETDB1	cdg-metabo	S-Adenosylmethionine
SETDB1	cdg-metabo	S-Adenosylhomocysteine
IDH2	cdg-metabo	Magnesium
IDH2	cdg-metabo	Manganese
IDH2	cdg-metabo	NADP
IDH1	cdg-metabo	NADP
IDH1	cdg-metabo	Magnesium
IDH1	cdg-metabo	Manganese
RAF1	cdg-metabo	Adenosine triphosphate
RAF1	cdg-metabo	ADP
ERBB3	cdg-metabo	Adenosine triphosphate
ERBB3	cdg-metabo	ADP
ACVR1	cdg-metabo	Magnesium
ACVR1	cdg-metabo	Manganese
ACVR1	cdg-metabo	Adenosine triphosphate
ACVR1	cdg-metabo	ADP
ACVR1	cdg-metabo	Calcium
FLT3	cdg-metabo	Adenosine triphosphate
FLT3	cdg-metabo	ADP
MAPK1	cdg-metabo	Magnesium
MAPK1	cdg-metabo	Adenosine triphosphate
MAPK1	cdg-metabo	ADP
JAK2	cdg-metabo	Adenosine triphosphate
JAK2	cdg-metabo	ADP
PIK3CB	cdg-metabo	Adenosine triphosphate
PIK3CB	cdg-metabo	ADP
PIK3CB	cdg-metabo	Phosphatidylinositol 3,4,5-trisphosphate
ARAF	cdg-metabo	Adenosine triphosphate
ARAF	cdg-metabo	ADP
ALK	cdg-metabo	Adenosine triphosphate
ALK	cdg-metabo	ADP
PIK3CA	cdg-metabo	Adenosine triphosphate
PIK3CA	cdg-metabo	ADP
PIK3CA	cdg-metabo	Phosphatidylinositol 3,4,5-trisphosphate
SGK1	cdg-metabo	Adenosine triphosphate
SGK1	cdg-metabo	ADP
PIM1	cdg-metabo	Manganese
PIM1	cdg-metabo	Adenosine triphosphate
PIM1	cdg-metabo	ADP
FGFR2	cdg-metabo	Adenosine triphosphate
FGFR2	cdg-metabo	ADP
JAK1	cdg-metabo	Adenosine triphosphate
JAK1	cdg-metabo	ADP
PDGFRA	cdg-metabo	Adenosine triphosphate
PDGFRA	cdg-metabo	ADP
JAK3	cdg-metabo	Adenosine triphosphate
JAK3	cdg-metabo	ADP
FGFR3	cdg-metabo	Adenosine triphosphate
FGFR3	cdg-metabo	ADP
ERBB4	cdg-metabo	Adenosine triphosphate
ERBB4	cdg-metabo	ADP
AKT1	cdg-metabo	Epidermal growth factor
ABL1	cdg-metabo	Magnesium
ABL1	cdg-metabo	Manganese
ABL1	cdg-metabo	Adenosine triphosphate
ABL1	cdg-metabo	ADP
CDK4	cdg-metabo	Adenosine triphosphate
CDK4	cdg-metabo	ADP
EGFR	cdg-metabo	Adenosine triphosphate
EGFR	cdg-metabo	ADP
ERBB2	cdg-metabo	Adenosine triphosphate
ERBB2	cdg-metabo	ADP
ROS1	cdg-metabo	Adenosine triphosphate
ROS1	cdg-metabo	ADP
KIT	cdg-metabo	Adenosine triphosphate
KIT	cdg-metabo	ADP
RET	cdg-metabo	Adenosine triphosphate
RET	cdg-metabo	ADP
RHOA	cdg-metabo	Magnesium
CYSLTR2	cdg-metabo	Calcium
BRAF	cdg-metabo	Adenosine triphosphate
BRAF	cdg-metabo	ADP
TERT	cdg-metabo	Pyrophosphate
TERT	cdg-metabo	Phosphate
PIK3R2	cdg-metabo	Phosphatidylinositol 3,4,5-trisphosphate
CBL	cdg-metabo	Calcium
CBL	cdg-metabo	Adenosine monophosphate
CBL	cdg-metabo	Pyrophosphate
CBL	cdg-metabo	Adenosine triphosphate
CBL	cdg-metabo	Phosphate
PPM1D	cdg-metabo	Magnesium
PPM1D	cdg-metabo	Manganese
PPM1D	cdg-metabo	Phosphate
PPM1D	cdg-metabo	Calcium
PPM1D	cdg-metabo	Water
PTPN11	cdg-metabo	Phosphate
PTPN11	cdg-metabo	Water
EZH2	cdg-metabo	S-Adenosylmethionine
EZH2	cdg-metabo	S-Adenosylhomocysteine
MET	cdg-metabo	Adenosine triphosphate
MET	cdg-metabo	ADP
MAP2K1	cdg-metabo	Adenosine triphosphate
MAP2K1	cdg-metabo	ADP
AKT1	cdg-metabo	Adenosine triphosphate
AKT1	cdg-metabo	ADP
CHD4	cdg-metabo	Adenosine triphosphate
CHD4	cdg-metabo	Water
CHD4	cdg-metabo	ADP
CHD4	cdg-metabo	Phosphate
DDX5	cdg-metabo	Adenosine triphosphate
DDX5	cdg-metabo	Water
DDX5	cdg-metabo	ADP
DDX5	cdg-metabo	Phosphate
ABL1	ppi	CBL
ABL1	ppi	ATM
AKT1	ppi	MAPK1
AKT1	ppi	PIK3R2
AKT1	ppi	PIK3CA
AKT1	ppi	RAF1
AKT1	ppi	PIK3CB
ALK	ppi	PIK3R2
ALK	ppi	PLCG1
ALK	ppi	PIK3CA
ALK	ppi	JAK2
ALK	ppi	PIK3CB
ALK	ppi	JAK1
ALK	ppi	JAK3
ARAF	ppi	MAP2K1
ARAF	ppi	RAF1
ARAF	ppi	BRAF
ATM	ppi	PRKDC
ATM	ppi	ATR
BRAF	ppi	MAP2K1
BRAF	ppi	RAF1
CARM1	ppi	SRC
CBL	ppi	PIK3R2
CBL	ppi	MET
CBL	ppi	SRC
CBL	ppi	EGFR
DNMT1	ppi	DNMT3A
DNMT1	ppi	EZH2
DNMT1	ppi	DNMT3B
DNMT3A	ppi	DNMT3B
EGFR	ppi	PIK3R2
EGFR	ppi	PLCG1
EGFR	ppi	PDGFRA
EGFR	ppi	PIK3CA
EGFR	ppi	ERBB3
EGFR	ppi	ERBB2
EGFR	ppi	JAK3
EGFR	ppi	JAK1
EGFR	ppi	JAK2
EGFR	ppi	PIK3CB
EGFR	ppi	PTPN11
EGFR	ppi	SRC
ERBB2	ppi	PIK3R2
ERBB2	ppi	PLCG1
ERBB2	ppi	PIK3CA
ERBB2	ppi	ERBB3
ERBB2	ppi	JAK3
ERBB2	ppi	JAK1
ERBB2	ppi	JAK2
ERBB2	ppi	PIK3CB
ERBB2	ppi	ERBB4
ERBB2	ppi	SRC
ERBB3	ppi	PIK3R2
ERBB3	ppi	PLCG1
ERBB3	ppi	PIK3CA
ERBB3	ppi	JAK1
ERBB3	ppi	JAK2
ERBB3	ppi	PIK3CB
ERBB3	ppi	SRC
ERBB3	ppi	MET
ERBB3	ppi	ERBB4
ERBB4	ppi	PIK3R2
ERBB4	ppi	PLCG1
ERBB4	ppi	PIK3CA
ERBB4	ppi	PIK3CB
ERCC2	ppi	ERCC3
FGFR2	ppi	PLCG1
FGFR2	ppi	FGFR3
FGFR2	ppi	SRC
FGFR2	ppi	JAK2
FGFR2	ppi	JAK1
FGFR3	ppi	PLCG1
FGFR3	ppi	JAK1
FGFR3	ppi	JAK2
FGFR3	ppi	SRC
FLT3	ppi	PIK3R2
FLT3	ppi	PIK3CB
FLT3	ppi	PIK3CA
IDH1	ppi	IDH2
JAK1	ppi	PIK3R2
JAK1	ppi	PDGFRA
JAK1	ppi	PIK3CA
JAK1	ppi	MET
JAK1	ppi	JAK2
JAK1	ppi	JAK3
JAK1	ppi	PTPN11
JAK1	ppi	PIK3CB
JAK2	ppi	PIK3R2
JAK2	ppi	PLCG1
JAK2	ppi	PDGFRA
JAK2	ppi	PIK3CA
JAK2	ppi	MET
JAK2	ppi	PIK3CB
JAK2	ppi	JAK3
JAK2	ppi	PTPN11
JAK3	ppi	PIK3R2
JAK3	ppi	PIK3CA
JAK3	ppi	PIK3CB
JAK3	ppi	PTPN11
KIT	ppi	PIK3R2
KIT	ppi	PIK3CA
KIT	ppi	PIK3CB
KIT	ppi	PTPN11
MAP2K1	ppi	MAPK1
MAP2K1	ppi	RAF1
MAPK1	ppi	PTPN11
MAPK1	ppi	RAF1
MCM2	ppi	MCM4
MCM2	ppi	POLE
MCM2	ppi	MCM3
MCM2	ppi	MCM7
MCM3	ppi	MCM4
MCM3	ppi	MCM7
MCM3	ppi	POLE
MCM4	ppi	POLE
MCM4	ppi	MCM7
MCM7	ppi	POLE
MET	ppi	PLCG1
MET	ppi	PIK3CA
MET	ppi	PIK3CB
MET	ppi	SRC
PARP1	ppi	PARP2
PDGFRA	ppi	PIK3R2
PDGFRA	ppi	PLCG1
PDGFRA	ppi	SRC
PDGFRA	ppi	PIK3CB
PDGFRA	ppi	PIK3CA
PDGFRA	ppi	PTPN11
PIK3CA	ppi	PIK3R2
PIK3CA	ppi	PLCG1
PIK3CA	ppi	RAF1
PIK3CA	ppi	SRC
PIK3CA	ppi	PTPN11
PIK3CA	ppi	PIK3CB
PIK3CB	ppi	PIK3R2
PIK3CB	ppi	PLCG1
PIK3CB	ppi	SRC
PIK3CB	ppi	RAF1
PIK3CB	ppi	PTPN11
PIK3R2	ppi	RAF1
PIK3R2	ppi	PLCG1
PIK3R2	ppi	SRC
PIK3R2	ppi	PTPN11
POLD2	ppi	POLE
PTPN11	ppi	SRC
RAF1	ppi	SRC
RAF1	ppi	RHOA
RHOA	ppi	SRC

## Sheet: S10 Table
S10 Table. ALT-related druggable metabolic pathways.
Metabolite Set	Total	Hits	Expect	P value	Holm P	FDR
Mercaptopurine Action Pathway	90	17	1.9	3.5e-16	1.56e-13	7.82e-14
Thioguanine Action Pathway	91	17	1.93	4.3e-16	1.91e-13	7.82e-14
Azathioprine Action Pathway	92	17	1.95	5.26e-16	2.33e-13	7.82e-14
Etoposide Action Pathway	15	9	0.317	4.33e-13	1.92e-10	3.63e-11
Etoposide Metabolism Pathway	15	9	0.317	4.33e-13	1.92e-10	3.63e-11
Mercaptopurine Metabolism Pathway	30	11	0.635	4.88e-13	2.15e-10	3.63e-11
Disulfiram Action Pathway	79	14	1.67	4.41e-12	1.94e-09	2.81e-10
Lidocaine (Antiarrhythmic) Action Pathway	27	10	0.571	7.44e-12	3.27e-09	4.15e-10
Phenytoin (Antiarrhythmic) Action Pathway	30	10	0.635	2.58e-11	1.13e-08	1.28e-09
Imipramine Action Pathway	22	9	0.465	4e-11	1.75e-08	1.78e-09
Doxorubicin Metabolism Pathway	16	8	0.339	8.76e-11	3.82e-08	3.55e-09
Lidocaine (Local Anaesthetic) Action Pathway	26	9	0.55	2.41e-10	1.05e-07	8.97e-09
Valproic Acid Metabolism Pathway	37	10	0.783	2.8e-10	1.21e-07	9.28e-09
Methadone Action Pathway	18	8	0.381	2.91e-10	1.26e-07	9.28e-09
Fluoxetine Action Pathway	19	8	0.402	4.97e-10	2.15e-07	1.48e-08
Methotrexate Action Pathway	30	9	0.635	1.06e-09	4.57e-07	2.95e-08
Codeine Action Pathway	21	8	0.444	1.31e-09	5.63e-07	3.44e-08
Teniposide Action Pathway	9	6	0.19	3.06e-09	1.31e-06	7.03e-08
Teniposide Metabolism Pathway	9	6	0.19	3.06e-09	1.31e-06	7.03e-08
Cerivastatin Action Pathway	47	10	0.994	3.78e-09	1.61e-06	7.03e-08
Alendronate Action Pathway	48	10	1.02	4.73e-09	2.01e-06	7.03e-08
Atorvastatin Action Pathway	48	10	1.02	4.73e-09	2.01e-06	7.03e-08
Ibandronate Action Pathway	48	10	1.02	4.73e-09	2.01e-06	7.03e-08
Lovastatin Action Pathway	48	10	1.02	4.73e-09	2.01e-06	7.03e-08
Pamidronate Action Pathway	48	10	1.02	4.73e-09	2.01e-06	7.03e-08
Pravastatin Action Pathway	48	10	1.02	4.73e-09	2.01e-06	7.03e-08
Risedronate Action Pathway	48	10	1.02	4.73e-09	2.01e-06	7.03e-08
Rosuvastatin Action Pathway	48	10	1.02	4.73e-09	2.01e-06	7.03e-08
Simvastatin Action Pathway	48	10	1.02	4.73e-09	2.01e-06	7.03e-08
Zoledronate Action Pathway	48	10	1.02	4.73e-09	2.01e-06	7.03e-08
Fluvastatin Action Pathway	49	10	1.04	5.88e-09	2.45e-06	8.46e-08
Nicotine Action Pathway	36	9	0.762	6.55e-09	2.72e-06	9.13e-08
Clopidogrel Action Pathway	10	6	0.212	7.56e-09	3.13e-06	9.92e-08
Clopidogrel Metabolism Pathway	10	6	0.212	7.56e-09	3.13e-06	9.92e-08
Acetaminophen Metabolism Pathway	17	7	0.36	9.53e-09	3.93e-06	1.21e-07
Vinorelbine Action Pathway	6	5	0.127	1.43e-08	5.88e-06	1.77e-07
Desipramine Action Pathway	18	7	0.381	1.54e-08	6.32e-06	1.79e-07
Citalopram Action Pathway	28	8	0.592	1.85e-08	7.56e-06	1.79e-07
Acebutolol Action Pathway	12	6	0.254	3.25e-08	1.32e-05	1.79e-07
Alprenolol Action Pathway	12	6	0.254	3.25e-08	1.32e-05	1.79e-07
Amiodarone Action Pathway	12	6	0.254	3.25e-08	1.32e-05	1.79e-07
Amlodipine Action Pathway	12	6	0.254	3.25e-08	1.32e-05	1.79e-07
Arbutamine Action Pathway	12	6	0.254	3.25e-08	1.32e-05	1.79e-07
Atenolol Action Pathway	12	6	0.254	3.25e-08	1.32e-05	1.79e-07
Betaxolol Action Pathway	12	6	0.254	3.25e-08	1.32e-05	1.79e-07
Bevantolol Action Pathway	12	6	0.254	3.25e-08	1.32e-05	1.79e-07
Bisoprolol Action Pathway	12	6	0.254	3.25e-08	1.32e-05	1.79e-07
Bopindolol Action Pathway	12	6	0.254	3.25e-08	1.32e-05	1.79e-07
Bupranolol Action Pathway	12	6	0.254	3.25e-08	1.32e-05	1.79e-07
Carteolol Action Pathway	12	6	0.254	3.25e-08	1.32e-05	1.79e-07
Diltiazem Action Pathway	12	6	0.254	3.25e-08	1.32e-05	1.79e-07
Disopyramide Action Pathway	12	6	0.254	3.25e-08	1.32e-05	1.79e-07
Dobutamine Action Pathway	12	6	0.254	3.25e-08	1.32e-05	1.79e-07
Epinephrine Action Pathway	12	6	0.254	3.25e-08	1.32e-05	1.79e-07
Esmolol Action Pathway	12	6	0.254	3.25e-08	1.32e-05	1.79e-07
Felodipine Action Pathway	12	6	0.254	3.25e-08	1.32e-05	1.79e-07
Flecainide Action Pathway	12	6	0.254	3.25e-08	1.32e-05	1.79e-07
Ibutilide Action Pathway	12	6	0.254	3.25e-08	1.32e-05	1.79e-07
Isoprenaline Action Pathway	12	6	0.254	3.25e-08	1.32e-05	1.79e-07
Isradipine Action Pathway	12	6	0.254	3.25e-08	1.32e-05	1.79e-07
Labetalol Action Pathway	12	6	0.254	3.25e-08	1.32e-05	1.79e-07
Levobunolol Action Pathway	12	6	0.254	3.25e-08	1.32e-05	1.79e-07
Metipranolol Action Pathway	12	6	0.254	3.25e-08	1.32e-05	1.79e-07
Metoprolol Action Pathway	12	6	0.254	3.25e-08	1.32e-05	1.79e-07
Mexiletine Action Pathway	12	6	0.254	3.25e-08	1.32e-05	1.79e-07
Nadolol Action Pathway	12	6	0.254	3.25e-08	1.32e-05	1.79e-07
Nebivolol Action Pathway	12	6	0.254	3.25e-08	1.32e-05	1.79e-07
Nifedipine Action Pathway	12	6	0.254	3.25e-08	1.32e-05	1.79e-07
Nimodipine Action Pathway	12	6	0.254	3.25e-08	1.32e-05	1.79e-07
Nisoldipine Action Pathway	12	6	0.254	3.25e-08	1.32e-05	1.79e-07
Nitrendipine Action Pathway	12	6	0.254	3.25e-08	1.32e-05	1.79e-07
Oxprenolol Action Pathway	12	6	0.254	3.25e-08	1.32e-05	1.79e-07
Penbutolol Action Pathway	12	6	0.254	3.25e-08	1.32e-05	1.79e-07
Pindolol Action Pathway	12	6	0.254	3.25e-08	1.32e-05	1.79e-07
Practolol Action Pathway	12	6	0.254	3.25e-08	1.32e-05	1.79e-07
Procainamide (Antiarrhythmic) Action Pathway	12	6	0.254	3.25e-08	1.32e-05	1.79e-07
Propranolol Action Pathway	12	6	0.254	3.25e-08	1.32e-05	1.79e-07
Quinidine Action Pathway	12	6	0.254	3.25e-08	1.32e-05	1.79e-07
Sotalol Action Pathway	12	6	0.254	3.25e-08	1.32e-05	1.79e-07
Timolol Action Pathway	12	6	0.254	3.25e-08	1.32e-05	1.79e-07
Tocainide Action Pathway	12	6	0.254	3.25e-08	1.32e-05	1.79e-07
Mycophenolic Acid Metabolism Pathway	20	7	0.423	3.67e-08	1.34e-05	1.99e-07
Carvedilol Action Pathway	13	6	0.275	5.95e-08	2.17e-05	3.16e-07
Verapamil Action Pathway	13	6	0.275	5.95e-08	2.17e-05	3.16e-07
Fosphenytoin (Antiarrhythmic) Action Pathway	14	6	0.296	1.03e-07	3.72e-05	5.4e-07
Vinblastine Action Pathway	8	5	0.169	1.3e-07	4.7e-05	6.75e-07
Lamivudine Metabolism Pathway	17	6	0.36	4.08e-07	0.000147	2.09e-06
Carfentanil Action Pathway	10	5	0.212	5.7e-07	0.000205	2.89e-06
Tramadol Metabolism Pathway	18	6	0.381	6.04e-07	0.000216	3.03e-06
Adefovir Dipivoxil Action Pathway	5	4	0.106	7.1e-07	0.000254	3.34e-06
Docetaxel Action Pathway	5	4	0.106	7.1e-07	0.000254	3.34e-06
Erlotinib Action Pathway	5	4	0.106	7.1e-07	0.000254	3.34e-06
Tenofovir Action Pathway	5	4	0.106	7.1e-07	0.000254	3.34e-06
Vincristine Action Pathway	5	4	0.106	7.1e-07	0.000254	3.34e-06
Vindesine Action Pathway	5	4	0.106	7.1e-07	0.000254	3.34e-06
3-Methylthiofentanyl Action Pathway	11	5	0.233	1.03e-06	0.000362	3.38e-06
Alfentanil Action Pathway	11	5	0.233	1.03e-06	0.000362	3.38e-06
Alvimopan Action Pathway	11	5	0.233	1.03e-06	0.000362	3.38e-06
Anileridine Action Pathway	11	5	0.233	1.03e-06	0.000362	3.38e-06
Benzocaine Action Pathway	11	5	0.233	1.03e-06	0.000362	3.38e-06
Bupivacaine Action Pathway	11	5	0.233	1.03e-06	0.000362	3.38e-06
Buprenorphine Action Pathway	11	5	0.233	1.03e-06	0.000362	3.38e-06
Chloroprocaine Action Pathway	11	5	0.233	1.03e-06	0.000362	3.38e-06
Cocaine Action Pathway	11	5	0.233	1.03e-06	0.000362	3.38e-06
Dezocine Action Pathway	11	5	0.233	1.03e-06	0.000362	3.38e-06
Dibucaine Action Pathway	11	5	0.233	1.03e-06	0.000362	3.38e-06
Dihydromorphine Action Pathway	11	5	0.233	1.03e-06	0.000362	3.38e-06
Dimethylthiambutene Action Pathway	11	5	0.233	1.03e-06	0.000362	3.38e-06
Diphenoxylate Action Pathway	11	5	0.233	1.03e-06	0.000362	3.38e-06
Escitalopram Action Pathway	11	5	0.233	1.03e-06	0.000362	3.38e-06
Ethylmorphine Action Pathway	11	5	0.233	1.03e-06	0.000362	3.38e-06
Fentanyl Action Pathway	11	5	0.233	1.03e-06	0.000362	3.38e-06
Hydrocodone Action Pathway	11	5	0.233	1.03e-06	0.000362	3.38e-06
Hydromorphone Action Pathway	11	5	0.233	1.03e-06	0.000362	3.38e-06
Ketobemidone Action Pathway	11	5	0.233	1.03e-06	0.000362	3.38e-06
Levallorphan Action Pathway	11	5	0.233	1.03e-06	0.000362	3.38e-06
Levobupivacaine Action Pathway	11	5	0.233	1.03e-06	0.000362	3.38e-06
Levomethadyl Acetate Action Action Pathway	11	5	0.233	1.03e-06	0.000362	3.38e-06
Levorphanol Action Pathway	11	5	0.233	1.03e-06	0.000362	3.38e-06
Mepivacaine Action Pathway	11	5	0.233	1.03e-06	0.000362	3.38e-06
Methadyl Acetate Action Pathway	11	5	0.233	1.03e-06	0.000362	3.38e-06
Nalbuphine Action Pathway	11	5	0.233	1.03e-06	0.000362	3.38e-06
Naloxone Action Pathway	11	5	0.233	1.03e-06	0.000362	3.38e-06
Naltrexone Action Pathway	11	5	0.233	1.03e-06	0.000362	3.38e-06
Oxybuprocaine Action Pathway	11	5	0.233	1.03e-06	0.000362	3.38e-06
Oxycodone Action Pathway	11	5	0.233	1.03e-06	0.000362	3.38e-06
Oxymorphone Action Pathway	11	5	0.233	1.03e-06	0.000362	3.38e-06
Pentazocine Action Pathway	11	5	0.233	1.03e-06	0.000362	3.38e-06
Prilocaine Action Pathway	11	5	0.233	1.03e-06	0.000362	3.38e-06
Procaine Action Pathway	11	5	0.233	1.03e-06	0.000362	3.38e-06
Proparacaine Action Pathway	11	5	0.233	1.03e-06	0.000362	3.38e-06
Propoxyphene Action Pathway	11	5	0.233	1.03e-06	0.000362	3.38e-06
Remifentanil Action Pathway	11	5	0.233	1.03e-06	0.000362	3.38e-06
Ropivacaine Action Pathway	11	5	0.233	1.03e-06	0.000362	3.38e-06
Sufentanil Action Pathway	11	5	0.233	1.03e-06	0.000362	3.38e-06
Tramadol Action Action Pathway	11	5	0.233	1.03e-06	0.000362	3.38e-06
Irinotecan Action Pathway	12	5	0.254	1.75e-06	0.000541	5.64e-06
Irinotecan Metabolism Pathway	12	5	0.254	1.75e-06	0.000541	5.64e-06
Paclitaxel Action Pathway	6	4	0.127	2.1e-06	0.000648	6.75e-06
Nevirapine Metabolism Pathway	22	6	0.465	2.31e-06	0.000709	7.36e-06
Clomipramine Metabolism Pathway	13	5	0.275	2.8e-06	0.000856	8.73e-06
Heroin Action Pathway	13	5	0.275	2.8e-06	0.000856	8.73e-06
Imipramine Metabolism Pathway	13	5	0.275	2.8e-06	0.000856	8.73e-06
Morphine Action Pathway	16	5	0.339	9.13e-06	0.00277	2.83e-05
Doxepin Metabolism Pathway	17	5	0.36	1.28e-05	0.00385	3.9e-05
Lidocaine (Local Anaesthetic) Metabolism Pathway	17	5	0.36	1.28e-05	0.00385	3.9e-05
Methadone Metabolism Pathway	9	4	0.19	1.7e-05	0.00509	5.15e-05
Felbamate Metabolism Pathway	18	5	0.381	1.74e-05	0.00521	5.26e-05
Carbamazepine Metabolism Pathway	19	5	0.402	2.34e-05	0.00696	6.99e-05
Artemether Metabolism Pathway	10	4	0.212	2.79e-05	0.00828	8.08e-05
Fluoxetine Metabolism Pathway	10	4	0.212	2.79e-05	0.00828	8.08e-05
Gemcitabine Action Pathway	10	4	0.212	2.79e-05	0.00828	8.08e-05
Gemcitabine Metabolism Pathway	10	4	0.212	2.79e-05	0.00828	8.08e-05
Levomethadyl Acetate Metabolism Pathway	10	4	0.212	2.79e-05	0.00828	8.08e-05
Adefovir Dipivoxil Metabolism Pathway	4	3	0.0846	3.18e-05	0.00928	8.7e-05
Delavirdine Action Pathway	4	3	0.0846	3.18e-05	0.00928	8.7e-05
Efavirenz Action Pathway	4	3	0.0846	3.18e-05	0.00928	8.7e-05
Emtricitabine Action Pathway	4	3	0.0846	3.18e-05	0.00928	8.7e-05
Nevirapine Action Pathway	4	3	0.0846	3.18e-05	0.00928	8.7e-05
Rilpivirine Action Pathway	4	3	0.0846	3.18e-05	0.00928	8.7e-05
Stavudine Action Pathway	4	3	0.0846	3.18e-05	0.00928	8.7e-05
Tenofovir Metabolism Pathway	4	3	0.0846	3.18e-05	0.00928	8.7e-05
Zidovudine Action Pathway	4	3	0.0846	3.18e-05	0.00928	8.7e-05
Rosiglitazone Metabolism Pathway	22	5	0.465	5.08e-05	0.0144	0.000138
Codeine Metabolism Pathway	12	4	0.254	6.4e-05	0.018	0.000171
Ifosfamide Action Pathway	23	5	0.487	6.41e-05	0.018	0.000171
Ifosfamide Metabolism Pathway	23	5	0.487	6.41e-05	0.018	0.000171
Abacavir Action Pathway	5	3	0.106	7.84e-05	0.0219	0.000206
Lamivudine Action Pathway	5	3	0.106	7.84e-05	0.0219	0.000206
Zalcitabine Action Pathway	5	3	0.106	7.84e-05	0.0219	0.000206
Venlafaxine Metabolism Pathway	13	4	0.275	9.12e-05	0.0252	0.000238
Cyclophosphamide Action Pathway	25	5	0.529	9.85e-05	0.0271	0.000254
Cyclophosphamide Metabolism Pathway	25	5	0.529	9.85e-05	0.0271	0.000254
Nicotine Metabolism Pathway	26	5	0.55	0.00012	0.0329	0.000305
Betazole Action Pathway	14	4	0.296	0.000126	0.0342	0.000305
Cimetidine Action Pathway	14	4	0.296	0.000126	0.0342	0.000305
Esomeprazole Action Pathway	14	4	0.296	0.000126	0.0342	0.000305
Famotidine Action Pathway	14	4	0.296	0.000126	0.0342	0.000305
Lafutidine H2-Antihistamine Action	14	4	0.296	0.000126	0.0342	0.000305
Metiamide Action Pathway	14	4	0.296	0.000126	0.0342	0.000305
Nizatidine Action Pathway	14	4	0.296	0.000126	0.0342	0.000305
Pirenzepine Action Pathway	14	4	0.296	0.000126	0.0342	0.000305
Ranitidine Action Pathway	14	4	0.296	0.000126	0.0342	0.000305
Roxatidine acetate Action Pathway	14	4	0.296	0.000126	0.0342	0.000305
Didanosine Action Pathway	6	3	0.127	0.000155	0.0405	0.000373
Lansoprazole Action Pathway	15	4	0.317	0.000169	0.0442	0.000402
Pantoprazole Action Pathway	15	4	0.317	0.000169	0.0442	0.000402
Rabeprazole Action Pathway	15	4	0.317	0.000169	0.0442	0.000402
Omeprazole Action Pathway	16	4	0.339	0.000223	0.0575	0.000526
Citalopram Metabolism Pathway	19	4	0.402	0.000456	0.117	0.00107
Desipramine Metabolism Pathway	9	3	0.19	0.000624	0.16	0.00146
Celecoxib Metabolism Pathway	13	3	0.275	0.00201	0.513	0.00468
Ibuprofen Metabolism Pathway	15	3	0.317	0.00312	0.792	0.0072
Glibenclamide Action Pathway	5	2	0.106	0.00409	1	0.0093
Nateglinide Action Pathway	5	2	0.106	0.00409	1	0.0093
Repaglinide Action Pathway	5	2	0.106	0.00409	1	0.0093
Gliclazide Action Pathway	6	2	0.127	0.00605	1	0.0136
Thioguanine Metabolism Pathway	6	2	0.127	0.00605	1	0.0136
Amikacin Action Pathway	20	3	0.423	0.0073	1	0.014
Arbekacin Action Pathway	20	3	0.423	0.0073	1	0.014
Azithromycin Action Pathway	20	3	0.423	0.0073	1	0.014
Chloramphenicol Action Pathway	20	3	0.423	0.0073	1	0.014
Clarithromycin Action Pathway	20	3	0.423	0.0073	1	0.014
Clindamycin Action Pathway	20	3	0.423	0.0073	1	0.014
Clomocycline Action Pathway	20	3	0.423	0.0073	1	0.014
Demeclocycline Action Pathway	20	3	0.423	0.0073	1	0.014
Doxycycline Action Pathway	20	3	0.423	0.0073	1	0.014
Erythromycin Action Pathway	20	3	0.423	0.0073	1	0.014
Gentamicin Action Pathway	20	3	0.423	0.0073	1	0.014
Josamycin Action Pathway	20	3	0.423	0.0073	1	0.014
Kanamycin Action Pathway	20	3	0.423	0.0073	1	0.014
Lincomycin Action Pathway	20	3	0.423	0.0073	1	0.014
Lymecycline Action Pathway	20	3	0.423	0.0073	1	0.014
Methacycline Action Pathway	20	3	0.423	0.0073	1	0.014
Minocycline Action Pathway	20	3	0.423	0.0073	1	0.014
Neomycin Action Pathway	20	3	0.423	0.0073	1	0.014
Netilmicin Action Pathway	20	3	0.423	0.0073	1	0.014
Oxytetracycline Action Pathway	20	3	0.423	0.0073	1	0.014
Paromomycin Action Pathway	20	3	0.423	0.0073	1	0.014
Rolitetracycline Action Pathway	20	3	0.423	0.0073	1	0.014
Roxithromycin Action Pathway	20	3	0.423	0.0073	1	0.014
Spectinomycin Action Pathway	20	3	0.423	0.0073	1	0.014
Streptomycin Action Pathway	20	3	0.423	0.0073	1	0.014
Telithromycin Action Pathway	20	3	0.423	0.0073	1	0.014
Tetracycline Action Pathway	20	3	0.423	0.0073	1	0.014
Tigecycline Action Pathway	20	3	0.423	0.0073	1	0.014
Tobramycin Action Pathway	20	3	0.423	0.0073	1	0.014
Troleandomycin Action Pathway	20	3	0.423	0.0073	1	0.014
Methapyrilene H1-Antihistamine Action	7	2	0.148	0.00837	1	0.014
Thenalidine H1-Antihistamine Action	7	2	0.148	0.00837	1	0.014
Rofecoxib Action Pathway	66	5	1.4	0.00955	1	0.014
Acetaminophen Action Pathway	67	5	1.42	0.0102	1	0.014
Acetylsalicylic Acid Action Pathway	67	5	1.42	0.0102	1	0.014
Antipyrine Action Pathway	67	5	1.42	0.0102	1	0.014
Antrafenine Action Pathway	67	5	1.42	0.0102	1	0.014
Bromfenac Action Pathway	67	5	1.42	0.0102	1	0.014
Carprofen Action Pathway	67	5	1.42	0.0102	1	0.014
Diflunisal Action Pathway	67	5	1.42	0.0102	1	0.014
Etodolac Action Pathway	67	5	1.42	0.0102	1	0.014
Etoricoxib Action Pathway	67	5	1.42	0.0102	1	0.014
Fenoprofen Action Pathway	67	5	1.42	0.0102	1	0.014
Flurbiprofen Action Pathway	67	5	1.42	0.0102	1	0.014
Indomethacin Action Pathway	67	5	1.42	0.0102	1	0.014
Ketoprofen Action Pathway	67	5	1.42	0.0102	1	0.014
Ketorolac Action Pathway	67	5	1.42	0.0102	1	0.014
Lornoxicam Action Pathway	67	5	1.42	0.0102	1	0.014
Lumiracoxib Action Pathway	67	5	1.42	0.0102	1	0.014
Magnesium salicylate Action Pathway	67	5	1.42	0.0102	1	0.014
Mefenamic Acid Action Pathway	67	5	1.42	0.0102	1	0.014
Meloxicam Action Pathway	67	5	1.42	0.0102	1	0.014
Nabumetone Action Pathway	67	5	1.42	0.0102	1	0.014
Nepafenac Action Pathway	67	5	1.42	0.0102	1	0.014
Oxaprozin Action Pathway	67	5	1.42	0.0102	1	0.014
Phenylbutazone Action Pathway	67	5	1.42	0.0102	1	0.014
Salicylate-sodium Action Pathway	67	5	1.42	0.0102	1	0.014
Salicylic Acid Action Pathway	67	5	1.42	0.0102	1	0.014
Salsalate Action Pathway	67	5	1.42	0.0102	1	0.014
Sulindac Action Pathway	67	5	1.42	0.0102	1	0.014
Suprofen Action Pathway	67	5	1.42	0.0102	1	0.014
Tenoxicam Action Pathway	67	5	1.42	0.0102	1	0.014
Tiaprofenic Acid Action Pathway	67	5	1.42	0.0102	1	0.014
Tolmetin Action Pathway	67	5	1.42	0.0102	1	0.014
Trisalicylate-choline Action Pathway	67	5	1.42	0.0102	1	0.014
Valdecoxib Action Pathway	67	5	1.42	0.0102	1	0.014
Diclofenac Action Pathway	68	5	1.44	0.0108	1	0.014
Naproxen Action Pathway	68	5	1.44	0.0108	1	0.014
Piroxicam Action Pathway	68	5	1.44	0.0108	1	0.014
Acrivastine H1-Antihistamine Action	8	2	0.169	0.011	1	0.014
Alcaftadine H1-Antihistamine Action	8	2	0.169	0.011	1	0.014
Alimemazine H1-Antihistamine Action	8	2	0.169	0.011	1	0.014
Antazoline H1-Antihistamine Action	8	2	0.169	0.011	1	0.014
Astemizole H1-Antihistamine Action	8	2	0.169	0.011	1	0.014
Azatadine H1-Antihistamine Action	8	2	0.169	0.011	1	0.014
Azelastine H1-Antihistamine Action	8	2	0.169	0.011	1	0.014
Bamipine H1-Antihistamine Action	8	2	0.169	0.011	1	0.014
Bepotastine H1-Antihistamine Action	8	2	0.169	0.011	1	0.014
Betahistine H1-Antihistamine Action	8	2	0.169	0.011	1	0.014
Bilastine H1-Antihistamine Action	8	2	0.169	0.011	1	0.014
Bromodiphenhydramine H1-Antihistamine Action	8	2	0.169	0.011	1	0.014
Brompheniramine H1-Antihistamine Action	8	2	0.169	0.011	1	0.014
Buclizine H1-Antihistamine Action	8	2	0.169	0.011	1	0.014
Carbinoxamine H1-Antihistamine Action	8	2	0.169	0.011	1	0.014
Cetirizine H1-Antihistamine Action	8	2	0.169	0.011	1	0.014
Chlorcyclizine H1-Antihistamine Action	8	2	0.169	0.011	1	0.014
Chloropyramine H1-Antihistamine Action	8	2	0.169	0.011	1	0.014
Chlorphenamine H1-Antihistamine Action	8	2	0.169	0.011	1	0.014
Chlorphenoxamine H1-Antihistamine Action	8	2	0.169	0.011	1	0.014
Cinnarizine H1-Antihistamine Action	8	2	0.169	0.011	1	0.014
Clemastine H1-Antihistamine Action	8	2	0.169	0.011	1	0.014
Clocinizine H1-Antihistamine Action	8	2	0.169	0.011	1	0.014
Cyclizine H1-Antihistamine Action	8	2	0.169	0.011	1	0.014
Cyproheptadine H1-Antihistamine Action	8	2	0.169	0.011	1	0.014
Deptropine H1-Antihistamine Action	8	2	0.169	0.011	1	0.014
Desloratadine H1-Antihistamine Action	8	2	0.169	0.011	1	0.014
Dexbrompheniramine H1-Antihistamine Action	8	2	0.169	0.011	1	0.014
Dexchlorpheniramine H1-Antihistamine Action	8	2	0.169	0.011	1	0.014
Dimetindene H1-Antihistamine Action	8	2	0.169	0.011	1	0.014
Diphenhydramine H1-Antihistamine Action	8	2	0.169	0.011	1	0.014
Diphenylpyraline H1-Antihistamine Action	8	2	0.169	0.011	1	0.014
Doxepin H1-Antihistamine Action	8	2	0.169	0.011	1	0.014
Doxylamine H1-Antihistamine Action	8	2	0.169	0.011	1	0.014
Ebastine H1-Antihistamine Action	8	2	0.169	0.011	1	0.014
Embramine H1-Antihistamine Action	8	2	0.169	0.011	1	0.014
Emedastine H1-Antihistamine Action	8	2	0.169	0.011	1	0.014
Epinastine H1-Antihistamine Action	8	2	0.169	0.011	1	0.014
Fenethazine H1-Antihistamine Action	8	2	0.169	0.011	1	0.014
Fexofenadine H1-Antihistamine Action	8	2	0.169	0.011	1	0.014
Flunarizine H1-Antihistamine Action	8	2	0.169	0.011	1	0.014
Histapyrrodine H1-Antihistamine Action	8	2	0.169	0.011	1	0.014
Homochlorcyclizine H1-Antihistamine Action	8	2	0.169	0.011	1	0.014
Hydroxyethylpromethazine H1-Antihistamine Action	8	2	0.169	0.011	1	0.014
Hydroxyzine H1-Antihistamine Action	8	2	0.169	0.011	1	0.014
Isothipendyl H1-Antihistamine Action	8	2	0.169	0.011	1	0.014
Ketotifen H1-Antihistamine Action	8	2	0.169	0.011	1	0.014
Latrepirdine H1-Antihistamine Action	8	2	0.169	0.011	1	0.014
Levocabastine H1-Antihistamine Action	8	2	0.169	0.011	1	0.014
Levocetirizine H1-Antihistamine Action	8	2	0.169	0.011	1	0.014
Loratadine H1-Antihistamine Action	8	2	0.169	0.011	1	0.014
Mebhydrolin H1-Antihistamine Action	8	2	0.169	0.011	1	0.014
Meclizine H1-Antihistamine Action	8	2	0.169	0.011	1	0.014
Mepyramine H1-Antihistamine Action	8	2	0.169	0.011	1	0.014
Mequitazine H1-Antihistamine Action	8	2	0.169	0.011	1	0.014
Methdilazine H1-Antihistamine Action	8	2	0.169	0.011	1	0.014
Mirtazapine H1-Antihistamine Action	8	2	0.169	0.011	1	0.014
Mizolastine H1-Antihistamine Action	8	2	0.169	0.011	1	0.014
Olopatadine H1-Antihistamine Action	8	2	0.169	0.011	1	0.014
Orphenadrine H1-Antihistamine Action	8	2	0.169	0.011	1	0.014
Oxatomide H1-Antihistamine Action	8	2	0.169	0.011	1	0.014
Oxomemazine H1-Antihistamine Action	8	2	0.169	0.011	1	0.014
Phenbenzamine H1-Antihistamine Action	8	2	0.169	0.011	1	0.014
Phenindamine H1-Antihistamine Action	8	2	0.169	0.011	1	0.014
Pheniramine H1-Antihistamine Action	8	2	0.169	0.011	1	0.014
Phenyltoloxamine H1-Antihistamine Action	8	2	0.169	0.011	1	0.014
Pimethixene H1-Antihistamine Action	8	2	0.169	0.011	1	0.014
Promethazine H1-Antihistamine Action	8	2	0.169	0.011	1	0.014
Propiomazine H1-Antihistamine Action	8	2	0.169	0.011	1	0.014
Pyrrobutamine H1-Antihistamine Action	8	2	0.169	0.011	1	0.014
Quetiapine H1-Antihistamine Action	8	2	0.169	0.011	1	0.014
Quifenadine H1-Antihistamine Action	8	2	0.169	0.011	1	0.014
Rupatadine H1-Antihistamine Action	8	2	0.169	0.011	1	0.014
Talastine H1-Antihistamine Action	8	2	0.169	0.011	1	0.014
Temelastine H1-Antihistamine Action	8	2	0.169	0.011	1	0.014
Terfenadine H1-Antihistamine Action	8	2	0.169	0.011	1	0.014
Thenyldiamine H1-Antihistamine Action	8	2	0.169	0.011	1	0.014
Thiazinamium H1-Antihistamine Action	8	2	0.169	0.011	1	0.014
Thonzylamine H1-Antihistamine Action	8	2	0.169	0.011	1	0.014
Tolpropamine H1-Antihistamine Action	8	2	0.169	0.011	1	0.014
Tripelennamine H1-Antihistamine Action	8	2	0.169	0.011	1	0.014
Triprolidine H1-Antihistamine Action	8	2	0.169	0.011	1	0.014
Tritoqualine H1-Antihistamine Action	8	2	0.169	0.011	1	0.014
Capecitabine Action Pathway	9	2	0.19	0.014	1	0.0177
Capecitabine Metabolism Pathway	9	2	0.19	0.014	1	0.0177
Sorafenib Metabolism Pathway	9	2	0.19	0.014	1	0.0177
Celecoxib Action Pathway	74	5	1.57	0.0154	1	0.0195
Tamoxifen Action Pathway	27	3	0.571	0.017	1	0.0214
Tamoxifen Metabolism Pathway	27	3	0.571	0.017	1	0.0214
Ibuprofen Action Pathway	76	5	1.61	0.0172	1	0.0215
Heroin Metabolism Pathway	4	1	0.0846	0.0821	1	0.102
Prednisone Action Pathway	4	1	0.0846	0.0821	1	0.102
Prednisone Metabolism Pathway	4	1	0.0846	0.0821	1	0.102
Alteplase Action Pathway	5	1	0.106	0.102	1	0.123
Anistreplase Action Pathway	5	1	0.106	0.102	1	0.123
Aprotinin Action Pathway	5	1	0.106	0.102	1	0.123
Bivalirudin Action Pathway	5	1	0.106	0.102	1	0.123
Lepirudin Action Pathway	5	1	0.106	0.102	1	0.123
Reteplase Action Pathway	5	1	0.106	0.102	1	0.123
Streptokinase Action Pathway	5	1	0.106	0.102	1	0.123
Tenecteplase Action Pathway	5	1	0.106	0.102	1	0.123
Urokinase Action Pathway	5	1	0.106	0.102	1	0.123
Acenocoumarol Action Pathway	6	1	0.127	0.121	1	0.142
Aminocaproic Acid Action Pathway	6	1	0.127	0.121	1	0.142
Argatroban Action Pathway	6	1	0.127	0.121	1	0.142
Dicoumarol Action Pathway	6	1	0.127	0.121	1	0.142
Dicumarol Action Pathway	6	1	0.127	0.121	1	0.142
Fondaparinux Action Pathway	6	1	0.127	0.121	1	0.142
Heparin Action Pathway	6	1	0.127	0.121	1	0.142
Phenindione Action Pathway	6	1	0.127	0.121	1	0.142
Phenprocoumon Action Pathway	6	1	0.127	0.121	1	0.142
Tranexamic Acid Action Pathway	6	1	0.127	0.121	1	0.142
Ximelagatran Action Pathway	6	1	0.127	0.121	1	0.142
Ardeparin Action Pathway	7	1	0.148	0.139	1	0.162
Enoxaparin Action Pathway	7	1	0.148	0.139	1	0.162
Warfarin Action Pathway	7	1	0.148	0.139	1	0.162
Amiloride Action Pathway	9	1	0.19	0.176	1	0.195
Bendroflumethiazide Action Pathway	9	1	0.19	0.176	1	0.195
Bumetanide Action Pathway	9	1	0.19	0.176	1	0.195
Chlorothiazide Action Pathway	9	1	0.19	0.176	1	0.195
Chlorthalidone Action Pathway	9	1	0.19	0.176	1	0.195
Cyclothiazide Action Pathway	9	1	0.19	0.176	1	0.195
Eplerenone Action Pathway	9	1	0.19	0.176	1	0.195
Ethacrynic Acid Action Pathway	9	1	0.19	0.176	1	0.195
Furosemide Action Pathway	9	1	0.19	0.176	1	0.195
Hydrochlorothiazide Action Pathway	9	1	0.19	0.176	1	0.195
Hydroflumethiazide Action Pathway	9	1	0.19	0.176	1	0.195
Indapamide Action Pathway	9	1	0.19	0.176	1	0.195
Methyclothiazide Action Pathway	9	1	0.19	0.176	1	0.195
Metolazone Action Pathway	9	1	0.19	0.176	1	0.195
Polythiazide Action Pathway	9	1	0.19	0.176	1	0.195
Quinethazone Action Pathway	9	1	0.19	0.176	1	0.195
Spironolactone Action Pathway	9	1	0.19	0.176	1	0.195
Torsemide Action Pathway	9	1	0.19	0.176	1	0.195
Triamterene Action Pathway	9	1	0.19	0.176	1	0.195
Trichlormethiazide Action Pathway	9	1	0.19	0.176	1	0.195
